# Supplementary material for: ﻿Two new Cordyceps-like species, Perennicordycepszongqii sp. nov. (Polycephalomycetaceae) and Purpureocilliumzongqii sp. nov. (Ophiocordycipitaceae), in Hypocreales from karst region of China
Source: MycoKeys. 2024 Nov 7;110:141–58. doi: 10.3897/mycokeys.110.135724 (PMC11565184; doi:10.3897/mycokeys.110.135724)
Supplement: XML Treatment for Perennicordyceps zongqii [file mycokeys.110.135724-treatment1.xml]

<!DOCTYPE tp:taxon-treatment
  PUBLIC "-//TaxonX//DTD Taxonomic Treatment Publishing DTD v0 20100105//EN" "tax-treatment-NSO.dtd">
<tp:taxon-treatment xmlns:tp="http://www.plazi.org/taxpub"><tp:treatment-meta><kwd-group><label>Taxon classification</label><kwd>
                <named-content content-type="kingdom">Fungi</named-content>
              </kwd><kwd>
                <named-content content-type="order">Hypocreales</named-content>
              </kwd><kwd>
                <named-content content-type="family">Ophiocordycipitaceae</named-content>
              </kwd></kwd-group><mixed-citation publication-type="journal"><person-group><name><surname>Chen</surname><given-names>Wan-Hao</given-names></name><name><surname>Li</surname><given-names>Dan</given-names></name><name><surname>Liang</surname><given-names>Jian-Dong</given-names></name><name><surname>Ren</surname><given-names>Xiu-Xiu</given-names></name><name><surname>Zhao</surname><given-names>Jie-Hong</given-names></name><name><surname>Han</surname><given-names>Yan-Feng</given-names></name></person-group><article-title>﻿Two new <italic><tp:taxon-name><tp:taxon-name-part taxon-name-part-type="genus" reg="Cordyceps">Cordyceps</tp:taxon-name-part></tp:taxon-name></italic>-like species, <italic><tp:taxon-name><tp:taxon-name-part taxon-name-part-type="genus" reg="Perennicordyceps">Perennicordyceps</tp:taxon-name-part><tp:taxon-name-part taxon-name-part-type="species" reg="zongqii">zongqii</tp:taxon-name-part></tp:taxon-name></italic> sp. nov. (<tp:taxon-name><tp:taxon-name-part taxon-name-part-type="family">Polycephalomycetaceae</tp:taxon-name-part></tp:taxon-name>) and <italic><tp:taxon-name><tp:taxon-name-part taxon-name-part-type="genus" reg="Purpureocillium">Purpureocillium</tp:taxon-name-part><tp:taxon-name-part taxon-name-part-type="species" reg="zongqii">zongqii</tp:taxon-name-part></tp:taxon-name></italic> sp. nov. (<tp:taxon-name><tp:taxon-name-part taxon-name-part-type="family">Ophiocordycipitaceae</tp:taxon-name-part></tp:taxon-name>), in <tp:taxon-name><tp:taxon-name-part taxon-name-part-type="order">Hypocreales</tp:taxon-name-part></tp:taxon-name> from karst region of China</article-title><source>MycoKeys</source><day>07</day><month>11</month><year>2024</year><volume>110</volume><fpage>141</fpage><lpage>158</lpage><pub-id pub-id-type="doi">10.3897/mycokeys.110.135724</pub-id></mixed-citation></tp:treatment-meta><tp:nomenclature><label>﻿</label><tp:taxon-name>
              <object-id xmlns:xlink="http://www.w3.org/1999/xlink" content-type="arpha" xlink:type="simple">237B91C0-8B65-5F56-A847-B9BFD5874389</object-id>
              <tp:taxon-name-part taxon-name-part-type="genus" reg="Perennicordyceps">Perennicordyceps</tp:taxon-name-part>
              <tp:taxon-name-part taxon-name-part-type="species" reg="zongqii">zongqii</tp:taxon-name-part>
              <object-id xmlns:xlink="http://www.w3.org/1999/xlink" content-type="mycobank" xlink:type="simple">855564</object-id>
            </tp:taxon-name><tp:taxon-authority>W.H. Chen, Y.F. Han &amp; J.D. Liang</tp:taxon-authority><tp:taxon-status xmlns:xlink="http://www.w3.org/1999/xlink" xlink:type="simple">sp. nov.</tp:taxon-status><xref ref-type="fig" rid="F2">Fig. 2</xref></tp:nomenclature><tp:treatment-sec sec-type="etymology" id="SECID0EPFAI"><title>Etymology.</title><p>In honor of Prof. Zongqi Liang, for his support and guidance in arthropod pathogenic fungi research.</p><fig id="F2" position="float" orientation="portrait"><object-id xmlns:xlink="http://www.w3.org/1999/xlink" content-type="doi" xlink:type="simple">10.3897/mycokeys.110.135724.figure2</object-id><object-id xmlns:xlink="http://www.w3.org/1999/xlink" content-type="arpha" xlink:type="simple">606A47A9-FA8C-5D29-8F8C-6A7B95E9E253</object-id><label>Figure 2.</label><caption><p><italic><tp:taxon-name><tp:taxon-name-part taxon-name-part-type="genus" reg="Perennicordyceps">Perennicordyceps</tp:taxon-name-part><tp:taxon-name-part taxon-name-part-type="species" reg="zongqii">zongqii</tp:taxon-name-part></tp:taxon-name></italic><bold>A</bold> infected larva <bold>B</bold>, <bold>C</bold> colony on <abbrev xmlns:xlink="http://www.w3.org/1999/xlink" xlink:title="potato dextrose agar" id="ABBRID0ENGAI" xlink:type="simple">PDA</abbrev> (<bold>B</bold> obverse, <bold>C</bold> reverse) <bold>D–M</bold> phialides and conidia. Scale bars: 10 mm (<bold>B</bold>, <bold>C</bold>); 10 μm (<bold>D–M</bold>).</p></caption><graphic xmlns:xlink="http://www.w3.org/1999/xlink" xlink:href="mycokeys-110-141-g002.jpg" position="float" orientation="portrait" xlink:type="simple" id="oo_1169642.jpg"><uri content-type="original_file" xlink:type="simple">https://binary.pensoft.net/fig/1169642</uri></graphic></fig></tp:treatment-sec><tp:treatment-sec sec-type="material" id="SECID0ECHAI"><title>Type.</title><p>China • Guizhou Province, Qiannan Buyei and Miao Autonomous Prefecture, Duyun City, Mayao River Valley (<named-content xmlns:xlink="http://www.w3.org/1999/xlink" content-type="dwc:verbatimCoordinates" xlink:type="simple"><named-content content-type="geo-json" specific-use="{&#34;type&#34;:&#34;Point&#34;,&#34;coordinates&#34;:[107.388044,26.368993]}" id="NCID0ELHAI" xlink:type="simple">26°22'8.3748"N, 107°23'16.96"E</named-content></named-content>), on a larva of moth (<tp:taxon-name><tp:taxon-name-part taxon-name-part-type="order">Lepidoptera</tp:taxon-name-part></tp:taxon-name>), on the leaf litter, 1 May 2022, Wanhao Chen, GZAC DY0542 (holotype), ex-type DY05421.</p></tp:treatment-sec><tp:treatment-sec sec-type="description" id="SECID0EVHAI"><title>Description.</title><p>Colonies on <abbrev xmlns:xlink="http://www.w3.org/1999/xlink" xlink:title="potato dextrose agar" id="ABBRID0E2HAI" xlink:type="simple">PDA</abbrev>, attaining a diameter of 56–59 mm after 14 days at 25 °C, white, consisting of a basal felt, floccose hyphal overgrowth, yellowish in middle; reverse yellow to pale yellowish, light brown to brown in the middle. Hyphae septate, hyaline, yellowish in the middle part of the colony, smooth-walled, 1.1–2.1 μm wide. Conidiophores erect, hyaline, irregular branched, with 1–4 phialides. Phialides 29.3–31.1 × 1.5–2.4 μm, hyaline, cylindrical at base, gradually tapering near the apex, holoblastic or branch. Conidia 3.4–4.8 × 2.5–2.7 μm, hyaline, smooth-walled, thin-walled, ellipsoidal to cylindrical, unicellular, acuminate, arranged in chains not observed.</p></tp:treatment-sec><tp:treatment-sec sec-type="distribution" id="SECID0E6HAI"><title>Distribution.</title><p>Duyun City, Guizhou Province, China.</p></tp:treatment-sec><tp:treatment-sec sec-type="host" id="SECID0EEIAI"><title>Host.</title><p>Larva (<tp:taxon-name><tp:taxon-name-part taxon-name-part-type="order">Lepidoptera</tp:taxon-name-part></tp:taxon-name>).</p></tp:treatment-sec><tp:treatment-sec sec-type="Additional strain examined" id="SECID0EPIAI"><title>Additional strain examined.</title><p>China • Guizhou Province, Qiannan Buyei and Miao Autonomous Prefecture, Duyun City, Mayao River Valley (<named-content xmlns:xlink="http://www.w3.org/1999/xlink" content-type="dwc:verbatimCoordinates" xlink:type="simple"><named-content content-type="geo-json" specific-use="{&#34;type&#34;:&#34;Point&#34;,&#34;coordinates&#34;:[107.388044,26.368993]}" id="NCID0EYIAI" xlink:type="simple">26°22'8.3748"N, 107°23'16.96"E</named-content></named-content>). On a larva of moth (<tp:taxon-name><tp:taxon-name-part taxon-name-part-type="order">Lepidoptera</tp:taxon-name-part></tp:taxon-name>), on the leaf litter, 1 May 2022, Wanhao Chen, DY05422 (living culture).</p></tp:treatment-sec><tp:treatment-sec sec-type="notes" id="SECID0ECJAI"><title>Notes.</title><p>Strain DY05421 was easily identified as <italic><tp:taxon-name><tp:taxon-name-part taxon-name-part-type="genus" reg="Perennicordyceps">Perennicordyceps</tp:taxon-name-part></tp:taxon-name></italic>, based on the BLASTn result in NCBI. Phylogenetic analyses show that strain DY05421 has close relationships to <italic><tp:taxon-name><tp:taxon-name-part taxon-name-part-type="genus" reg="Perennicordyceps">P.</tp:taxon-name-part><tp:taxon-name-part taxon-name-part-type="species" reg="cuboidea">cuboidea</tp:taxon-name-part></tp:taxon-name> and <tp:taxon-name><tp:taxon-name-part taxon-name-part-type="genus" reg="Perennicordyceps">P.</tp:taxon-name-part><tp:taxon-name-part taxon-name-part-type="species" reg="ryogamiensis">ryogamiensis</tp:taxon-name-part></tp:taxon-name></italic> (Fig. <xref ref-type="fig" rid="F1">1</xref>). However, strain DY05421 was easily distinguished from <italic><tp:taxon-name><tp:taxon-name-part taxon-name-part-type="genus" reg="Perennicordyceps">P.</tp:taxon-name-part><tp:taxon-name-part taxon-name-part-type="species" reg="cuboidea">cuboidea</tp:taxon-name-part></tp:taxon-name></italic> (globose to ellipsoid conidia, 1.3–3.7 × 1.1–2.3 μm; phialide, 18.9–22.2 × 0.8–1.1 μm; substrate, larvae of <tp:taxon-name><tp:taxon-name-part taxon-name-part-type="order">Coleoptera</tp:taxon-name-part></tp:taxon-name>) by its larger ellipsoidal to cylindrical conidia, larger phialide and the substrate (<xref ref-type="bibr" rid="B1">Ban et al. 2009</xref>). Strain DY05421 was easily distinguished from <italic><tp:taxon-name><tp:taxon-name-part taxon-name-part-type="genus" reg="Perennicordyceps">P.</tp:taxon-name-part><tp:taxon-name-part taxon-name-part-type="species" reg="ryogamiensis">ryogamiensis</tp:taxon-name-part></tp:taxon-name></italic> (ellipsoid conidia, 2.5–3.9 × 1.0–1.4 μm; phialide, 17.5–55.2 × 0.8–2.7 μm; substrate, larvae of <tp:taxon-name><tp:taxon-name-part taxon-name-part-type="order">Coleoptera</tp:taxon-name-part></tp:taxon-name>) by its larger ellipsoidal to cylindrical conidia, smaller phialide and the substrate (<xref ref-type="bibr" rid="B1">Ban et al. 2009</xref>). Thus, the morphological characteristics and molecular phylogenetic results support <italic>strain</italic> DY05421 as a new <italic><tp:taxon-name><tp:taxon-name-part taxon-name-part-type="genus" reg="Perennicordyceps">Perennicordyceps</tp:taxon-name-part></tp:taxon-name></italic> species and named <italic><tp:taxon-name><tp:taxon-name-part taxon-name-part-type="genus" reg="Perennicordyceps">Perennicordyceps</tp:taxon-name-part><tp:taxon-name-part taxon-name-part-type="species" reg="zongqii">zongqii</tp:taxon-name-part></tp:taxon-name></italic>.</p></tp:treatment-sec><tp:treatment-sec><!--Section generated to contain objects referenced in tp:taxon-treatment.--><fig id="F1" position="float" orientation="portrait"><object-id xmlns:xlink="http://www.w3.org/1999/xlink" content-type="doi" xlink:type="simple">10.3897/mycokeys.110.135724.figure1</object-id><object-id xmlns:xlink="http://www.w3.org/1999/xlink" content-type="arpha" xlink:type="simple">F37B25A3-DA39-530F-A135-EC0667A8A3A8</object-id><label>Figure 1.</label><caption><p>Phylogenetic analysis of the new strains and its related species based on multigene dataset (<abbrev xmlns:xlink="http://www.w3.org/1999/xlink" xlink:title="internal transcribed spacer" id="ABBRID0EZ6BG" xlink:type="simple">ITS</abbrev>, <abbrev xmlns:xlink="http://www.w3.org/1999/xlink" xlink:title="28s large subunit ribosomal" id="ABBRID0E46BG" xlink:type="simple">LSU</abbrev>, <italic><abbrev xmlns:xlink="http://www.w3.org/1999/xlink" xlink:title="RNA polymerase II second largest subunit" id="ABBRID0EDAAI" xlink:type="simple">RPB2</abbrev></italic> and <italic>TEF</italic>). Statistical support values (≥ 50%/0.5) are shown at the nodes for <abbrev xmlns:xlink="http://www.w3.org/1999/xlink" xlink:title="maximum likelihood" id="ABBRID0EJAAI" xlink:type="simple">ML</abbrev> bootstrap support/<abbrev xmlns:xlink="http://www.w3.org/1999/xlink" xlink:title="Bayesian inference" id="ABBRID0ENAAI" xlink:type="simple">BI</abbrev> posterior probabilities.</p></caption><graphic xmlns:xlink="http://www.w3.org/1999/xlink" xlink:href="mycokeys-110-141-g001.jpg" position="float" orientation="portrait" xlink:type="simple" id="oo_1169641.jpg"><uri content-type="original_file" xlink:type="simple">https://binary.pensoft.net/fig/1169641</uri></graphic></fig></tp:treatment-sec><ref-list><ref id="B1"><mixed-citation xmlns:xlink="http://www.w3.org/1999/xlink" xlink:type="simple"><person-group><name name-style="western"><surname>Ban</surname><given-names>S</given-names></name><name name-style="western"><surname>Sakane</surname><given-names>T</given-names></name><name name-style="western"><surname>Toyama</surname><given-names>K</given-names></name><name name-style="western"><surname>Nakagiri</surname><given-names>A</given-names></name></person-group> (<year>2009</year>) <article-title>Teleomorph–anamorph relationships and reclassification of <italic><tp:taxon-name><tp:taxon-name-part taxon-name-part-type="genus">Cordyceps</tp:taxon-name-part><tp:taxon-name-part taxon-name-part-type="species">cuboidea</tp:taxon-name-part></tp:taxon-name></italic> and its allied species.</article-title><source>Mycoscience</source><volume>50</volume>(<issue>4</issue>): <fpage>261</fpage>–<lpage>272</lpage>. <ext-link xlink:href="10.1007/S10267-008-0480-Y" ext-link-type="doi" xlink:type="simple">https://doi.org/10.1007/S10267-008-0480-Y</ext-link></mixed-citation></ref></ref-list></tp:taxon-treatment>
