# Supplementary material for: ﻿Two new Cordyceps-like species, Perennicordycepszongqii sp. nov. (Polycephalomycetaceae) and Purpureocilliumzongqii sp. nov. (Ophiocordycipitaceae), in Hypocreales from karst region of China
Source: MycoKeys. 2024 Nov 7;110:141–58. doi: 10.3897/mycokeys.110.135724 (PMC11565184; doi:10.3897/mycokeys.110.135724)
Supplement: XML Treatment for Purpureocillium zongqii [file mycokeys.110.135724-treatment2.xml]

<!DOCTYPE tp:taxon-treatment
  PUBLIC "-//TaxonX//DTD Taxonomic Treatment Publishing DTD v0 20100105//EN" "tax-treatment-NSO.dtd">
<tp:taxon-treatment xmlns:tp="http://www.plazi.org/taxpub"><tp:treatment-meta><kwd-group><label>Taxon classification</label><kwd>
                <named-content content-type="kingdom">Fungi</named-content>
              </kwd><kwd>
                <named-content content-type="order">Hypocreales</named-content>
              </kwd><kwd>
                <named-content content-type="family">Ophiocordycipitaceae</named-content>
              </kwd></kwd-group><mixed-citation publication-type="journal"><person-group><name><surname>Chen</surname><given-names>Wan-Hao</given-names></name><name><surname>Li</surname><given-names>Dan</given-names></name><name><surname>Liang</surname><given-names>Jian-Dong</given-names></name><name><surname>Ren</surname><given-names>Xiu-Xiu</given-names></name><name><surname>Zhao</surname><given-names>Jie-Hong</given-names></name><name><surname>Han</surname><given-names>Yan-Feng</given-names></name></person-group><article-title>﻿Two new <italic><tp:taxon-name><tp:taxon-name-part taxon-name-part-type="genus" reg="Cordyceps">Cordyceps</tp:taxon-name-part></tp:taxon-name></italic>-like species, <italic><tp:taxon-name><tp:taxon-name-part taxon-name-part-type="genus" reg="Perennicordyceps">Perennicordyceps</tp:taxon-name-part><tp:taxon-name-part taxon-name-part-type="species" reg="zongqii">zongqii</tp:taxon-name-part></tp:taxon-name></italic> sp. nov. (<tp:taxon-name><tp:taxon-name-part taxon-name-part-type="family">Polycephalomycetaceae</tp:taxon-name-part></tp:taxon-name>) and <italic><tp:taxon-name><tp:taxon-name-part taxon-name-part-type="genus" reg="Purpureocillium">Purpureocillium</tp:taxon-name-part><tp:taxon-name-part taxon-name-part-type="species" reg="zongqii">zongqii</tp:taxon-name-part></tp:taxon-name></italic> sp. nov. (<tp:taxon-name><tp:taxon-name-part taxon-name-part-type="family">Ophiocordycipitaceae</tp:taxon-name-part></tp:taxon-name>), in <tp:taxon-name><tp:taxon-name-part taxon-name-part-type="order">Hypocreales</tp:taxon-name-part></tp:taxon-name> from karst region of China</article-title><source>MycoKeys</source><day>07</day><month>11</month><year>2024</year><volume>110</volume><fpage>141</fpage><lpage>158</lpage><pub-id pub-id-type="doi">10.3897/mycokeys.110.135724</pub-id></mixed-citation></tp:treatment-meta><tp:nomenclature><label>﻿</label><tp:taxon-name>
              <object-id xmlns:xlink="http://www.w3.org/1999/xlink" content-type="arpha" xlink:type="simple">0DA9780F-77E4-5B0C-836D-FF09EFFD1C7C</object-id>
              <tp:taxon-name-part taxon-name-part-type="genus" reg="Purpureocillium">Purpureocillium</tp:taxon-name-part>
              <tp:taxon-name-part taxon-name-part-type="species" reg="zongqii">zongqii</tp:taxon-name-part>
              <object-id xmlns:xlink="http://www.w3.org/1999/xlink" content-type="mycobank" xlink:type="simple">855565</object-id>
            </tp:taxon-name><tp:taxon-authority>W.H. Chen, Y.F. Han &amp; J.D. Liang</tp:taxon-authority><tp:taxon-status xmlns:xlink="http://www.w3.org/1999/xlink" xlink:type="simple">sp. nov.</tp:taxon-status><xref ref-type="fig" rid="F3">Fig. 3</xref></tp:nomenclature><tp:treatment-sec sec-type="etymology" id="SECID0ESNAI"><title>Etymology.</title><p>In honor of Prof. Zongqi Liang, for his support and guidance in arthropod pathogenic fungi research.</p><fig id="F3" position="float" orientation="portrait"><object-id xmlns:xlink="http://www.w3.org/1999/xlink" content-type="doi" xlink:type="simple">10.3897/mycokeys.110.135724.figure3</object-id><object-id xmlns:xlink="http://www.w3.org/1999/xlink" content-type="arpha" xlink:type="simple">278D81C9-A789-5694-89F1-8104207A712D</object-id><label>Figure 3.</label><caption><p><italic><tp:taxon-name><tp:taxon-name-part taxon-name-part-type="genus" reg="Purpureocillium">Purpureocillium</tp:taxon-name-part><tp:taxon-name-part taxon-name-part-type="species" reg="zongqii">zongqii</tp:taxon-name-part></tp:taxon-name></italic><bold>A</bold>, <bold>B</bold> colony on <abbrev xmlns:xlink="http://www.w3.org/1999/xlink" xlink:title="potato dextrose agar" id="ABBRID0EOOAI" xlink:type="simple">PDA</abbrev> (<bold>A</bold> obverse, <bold>B</bold> reverse) <bold>C–J</bold> Phialides and conidia. Scale bars: 10 mm (<bold>A</bold>, <bold>B</bold>); 10 μm (<bold>C–J</bold>).</p></caption><graphic xmlns:xlink="http://www.w3.org/1999/xlink" xlink:href="mycokeys-110-141-g003.jpg" position="float" orientation="portrait" xlink:type="simple" id="oo_1169643.jpg"><uri content-type="original_file" xlink:type="simple">https://binary.pensoft.net/fig/1169643</uri></graphic></fig></tp:treatment-sec><tp:treatment-sec sec-type="material" id="SECID0EDPAI"><title>Type.</title><p>China • Guizhou Province, Guiyang, Kaiyang County, Monkey-Ear Tiankeng (<named-content xmlns:xlink="http://www.w3.org/1999/xlink" content-type="dwc:verbatimCoordinates" xlink:type="simple"><named-content content-type="geo-json" specific-use="{&#34;type&#34;:&#34;Point&#34;,&#34;coordinates&#34;:[107.013450,27.086705]}" id="NCID0EMPAI" xlink:type="simple">27°5'12.138"N, 107°0'48.42"E</named-content></named-content>), soil, 19 July 2023, Wanhao Chen, GZAC TK04 (dried holotype), ex-type TK041.</p></tp:treatment-sec><tp:treatment-sec sec-type="description" id="SECID0ERPAI"><title>Description.</title><p>Colonies on <abbrev xmlns:xlink="http://www.w3.org/1999/xlink" xlink:title="potato dextrose agar" id="ABBRID0EXPAI" xlink:type="simple">PDA</abbrev>, attaining a diameter of 23–25 mm after 14 days at 25 °C, white, consisting of a basal felt, floccose hyphal overgrowth, white; reverse yellowish. Hyphae septate, hyaline, smooth-walled, 1.1–1.9 μm wide. Conidiophores 9.3–12.7 × 2.1–2.4 μm, erect, hyaline, verticillately branched, with 1–4 phialides. Phialides 6.8–11.7 × 2.6–4.0 μm, hyaline, cylindrical at base, gradually tapering near the apex. Conidia 2.7–4.2 × 2.0–2.4 μm, hyaline, smooth-walled, thin-walled, ellipsoidal, unicellular, acuminate, arranged in chains not observed.</p></tp:treatment-sec><tp:treatment-sec sec-type="Substrate" id="SECID0E2PAI"><title>Substrate.</title><p>Soil.</p></tp:treatment-sec><tp:treatment-sec sec-type="distribution" id="SECID0EAQAI"><title>Distribution.</title><p>Kaiyang County, Guizhou Province, China.</p></tp:treatment-sec><tp:treatment-sec sec-type="Additional strain examined" id="SECID0EFQAI"><title>Additional strain examined.</title><p>China • Guizhou Province, Guiyang, Kaiyang County, Monkey-Ear Tiankeng (<named-content xmlns:xlink="http://www.w3.org/1999/xlink" content-type="dwc:verbatimCoordinates" xlink:type="simple"><named-content content-type="geo-json" specific-use="{&#34;type&#34;:&#34;Point&#34;,&#34;coordinates&#34;:[107.013450,27.086705]}" id="NCID0EOQAI" xlink:type="simple">27°5'12.138"N, 107°0'48.42"E</named-content></named-content>), soil, 19 July 2023, Wanhao Chen, TK042 (living culture).</p></tp:treatment-sec><tp:treatment-sec sec-type="notes" id="SECID0ETQAI"><title>Notes.</title><p><italic><tp:taxon-name><tp:taxon-name-part taxon-name-part-type="genus" reg="Purpureocillium">Purpureocillium</tp:taxon-name-part><tp:taxon-name-part taxon-name-part-type="species" reg="zongqii">zongqii</tp:taxon-name-part></tp:taxon-name></italic> was easily identified as <italic><tp:taxon-name><tp:taxon-name-part taxon-name-part-type="genus" reg="Purpureocillium">Purpureocillium</tp:taxon-name-part></tp:taxon-name></italic>, based on the BLASTn result in NCBI. Phylogenetic analyses show that <italic><tp:taxon-name><tp:taxon-name-part taxon-name-part-type="genus" reg="Purpureocillium">P.</tp:taxon-name-part><tp:taxon-name-part taxon-name-part-type="species" reg="zongqii">zongqii</tp:taxon-name-part></tp:taxon-name></italic> has a close relationship to <italic><tp:taxon-name><tp:taxon-name-part taxon-name-part-type="genus" reg="Purpureocillium">P.</tp:taxon-name-part><tp:taxon-name-part taxon-name-part-type="species" reg="lilacinum">lilacinum</tp:taxon-name-part></tp:taxon-name></italic> (Fig. <xref ref-type="fig" rid="F1">1</xref>). However, <italic><tp:taxon-name><tp:taxon-name-part taxon-name-part-type="genus" reg="Purpureocillium">P.</tp:taxon-name-part><tp:taxon-name-part taxon-name-part-type="species" reg="zongqii">zongqii</tp:taxon-name-part></tp:taxon-name></italic> was easily distinguished from <italic><tp:taxon-name><tp:taxon-name-part taxon-name-part-type="genus" reg="Purpureocillium">P.</tp:taxon-name-part><tp:taxon-name-part taxon-name-part-type="species" reg="lilacinum">lilacinum</tp:taxon-name-part></tp:taxon-name></italic> (conidiophores: 4–6 × 3–4 μm; conidia: ellipsoidal to fusiform, 2–3 × 2–4 μm; phialide, 6–9 × 2.5–3 μm; purple colony) (<xref ref-type="bibr" rid="B30">Luangsa-ard et al. 2011</xref>) by its larger conidiophores, larger ellipsoidal conidia, larger phialide and white colony. Thus, the morphological characteristics and molecular phylogenetic results support <italic><tp:taxon-name><tp:taxon-name-part taxon-name-part-type="genus" reg="Purpureocillium">P.</tp:taxon-name-part><tp:taxon-name-part taxon-name-part-type="species" reg="zongqii">zongqii</tp:taxon-name-part></tp:taxon-name></italic> as a new species.</p></tp:treatment-sec><tp:treatment-sec><!--Section generated to contain objects referenced in tp:taxon-treatment.--><fig id="F1" position="float" orientation="portrait"><object-id xmlns:xlink="http://www.w3.org/1999/xlink" content-type="doi" xlink:type="simple">10.3897/mycokeys.110.135724.figure1</object-id><object-id xmlns:xlink="http://www.w3.org/1999/xlink" content-type="arpha" xlink:type="simple">F37B25A3-DA39-530F-A135-EC0667A8A3A8</object-id><label>Figure 1.</label><caption><p>Phylogenetic analysis of the new strains and its related species based on multigene dataset (<abbrev xmlns:xlink="http://www.w3.org/1999/xlink" xlink:title="internal transcribed spacer" id="ABBRID0EZ6BG" xlink:type="simple">ITS</abbrev>, <abbrev xmlns:xlink="http://www.w3.org/1999/xlink" xlink:title="28s large subunit ribosomal" id="ABBRID0E46BG" xlink:type="simple">LSU</abbrev>, <italic><abbrev xmlns:xlink="http://www.w3.org/1999/xlink" xlink:title="RNA polymerase II second largest subunit" id="ABBRID0EDAAI" xlink:type="simple">RPB2</abbrev></italic> and <italic>TEF</italic>). Statistical support values (≥ 50%/0.5) are shown at the nodes for <abbrev xmlns:xlink="http://www.w3.org/1999/xlink" xlink:title="maximum likelihood" id="ABBRID0EJAAI" xlink:type="simple">ML</abbrev> bootstrap support/<abbrev xmlns:xlink="http://www.w3.org/1999/xlink" xlink:title="Bayesian inference" id="ABBRID0ENAAI" xlink:type="simple">BI</abbrev> posterior probabilities.</p></caption><graphic xmlns:xlink="http://www.w3.org/1999/xlink" xlink:href="mycokeys-110-141-g001.jpg" position="float" orientation="portrait" xlink:type="simple" id="oo_1169641.jpg"><uri content-type="original_file" xlink:type="simple">https://binary.pensoft.net/fig/1169641</uri></graphic></fig></tp:treatment-sec><ref-list><ref id="B30"><mixed-citation xmlns:xlink="http://www.w3.org/1999/xlink" xlink:type="simple"><person-group><name name-style="western"><surname>Luangsa-ard</surname><given-names>J</given-names></name><name name-style="western"><surname>Houbraken</surname><given-names>J</given-names></name><name name-style="western"><surname>van Doorn</surname><given-names>T</given-names></name><name name-style="western"><surname>Hong</surname><given-names>SB</given-names></name><name name-style="western"><surname>Borman</surname><given-names>AM</given-names></name><name name-style="western"><surname>Hywel-Jones</surname><given-names>NL</given-names></name><name name-style="western"><surname>Samson</surname><given-names>RA</given-names></name></person-group> (<year>2011</year>) <italic><tp:taxon-name><tp:taxon-name-part taxon-name-part-type="genus">Purpureocillium</tp:taxon-name-part></tp:taxon-name></italic>, a new genus for the medically important <italic><tp:taxon-name><tp:taxon-name-part taxon-name-part-type="genus">Paecilomyces</tp:taxon-name-part><tp:taxon-name-part taxon-name-part-type="species">lilacinus</tp:taxon-name-part></tp:taxon-name></italic>. FEMS Microbiology Letters 321(2): 141–149. <ext-link xlink:href="10.1111/j.1574-6968.2011.02322.x" ext-link-type="doi" xlink:type="simple">https://doi.org/10.1111/j.1574-6968.2011.02322.x</ext-link></mixed-citation></ref></ref-list></tp:taxon-treatment>
