# Supplementary material for: ﻿Two new Cordyceps-like species, Perennicordycepszongqii sp. nov. (Polycephalomycetaceae) and Purpureocilliumzongqii sp. nov. (Ophiocordycipitaceae), in Hypocreales from karst region of China
Source: MycoKeys. 2024 Nov 7;110:141–58. doi: 10.3897/mycokeys.110.135724 (PMC11565184; doi:10.3897/mycokeys.110.135724)
Supplement: Supplementary material 1 — Alignment dataset 1 [file mycokeys-110-141-s001.fas]

>NBRC103836
GAGTT-TACAACTCCCAAACCCCCATGTGAACCTTAACCTCAA-CGTTGCCTCGGCGGGGACTCGCCCCGGCCGGCGCCCGCCCTCAGCGCGGTGCGCCTCCCGGACACCAAGGCGCCC-GCCGCAGGACCCCCGAAGAAACTCTTCTACTGCATTTGA-CAGGTGGCATTTCCTCTGAGTGGACTCTTCTCCCCGCGACAGCGGTGGGCGAATGAATCAAAACTTTCAACAACGGATCTCTTGGCTCTGGCATCGATGAAGAACGCAGCGAAATGCGATAAGTAATGTGAATTGCAGAATTCAGTGAATCATCGAATCTTTGAACGCACATTGCGCCCGCCAGCACTCTGGCGGGCATGCCTGTCCGAGCGTCATTTCGACCCTCAGGTCCCCTGG----------AGAGGGGACCTGGCGTTGGGGGACGGCAA-GCCGCG-------GGCGCCCGA-----CCAA-GGGCCCTGCCGCCGCCCCCGAAATGCAGTGGCGGCCACGTCGCAGCGACCTC-CGCGTAGTAGCAA-AAACACCTCGCGGCAA-GGGAGCGCGTCGCGGCCACGCCGTGAAACCGT--------------------GTGCGGGCCGT
>NBRC100941
GAGTT-TACAACTCCCAAACCCCCATGTGAACCTTAACCTCAA-CGTTGCCTCGGCGGGGACTCGCCCCGGCCGGCGCCCGCCCTCAGCGCGGTGCGCCTCCCGGACACCAAGGCGCCC-GCCGCAGGACCCCCGAAGAAACTCTTCTACTGCATTTGA-CAGGTGGCATTTCCTCTGAGTGGACTCTTCTCCCCGCGACAGCGGTGGGCGAATGAATCAAAACTTTCAACAACGGATCTCTTGGCTCTGGCATCGATGAAGAACGCAGCGAAATGCGATAAGTAATGTGAATTGCAGAATTCAGTGAATCATCGAATCTTTGAACGCACATTGCGCCCGCCAGCACTCTGGCGGGCATGCCTGTCCGAGCGTCATTTCGACCCTCAGGTCCCCTCT----------CCAGGGGACCTGGCGTTGGGGGACGGCAA-GCCGCG-------GGCGCCCGA-----CCAA-GGGCCCTGCCGCCGCCCCCGAAATGCAGTGGCGGCCACGTCGCAGCGACCTC-CGCGTAGTAGCAA-AAACACCTCGCGGCAA-GGGAGCGCGTCGCGGCCACGCCGTGAAACCGT--------------------GTGCGGGCCGT
>NBRC101740
GAGTT-TACAACTCCCAAACCCCCATGTGAACCTTAACCTCAA-CGTTGCCTCGGCGGGGACTCGCCCCGGCCGGCGCCCGCCCTCAGCGCGGTGCGCCTCCCGGACACCAAGGCGCCC-GCCGCAGGACCCCCGAAGAAACTCTTCTACTGCATTTGA-CAGGTGGCATTTCCTCTGAGTGGACTCTTCTCCCCGCGACAGCGGTGGGCGAATGAATCAAAACTTTCAACAACGGATCTCTTGGCTCTGGCATCGATGAAGAACGCAGCGAAATGCGATAAGTAATGTGAATTGCAGAATTCAGTGAATCATCGAATCTTTGAACGCACATTGCGCCCGCCAGCACTCTGGCGGGCATGCCTGTCCGAGCGTCATTTCGACCCTCAGGTCCCCTGG----------AGAGGGGACCTGGCGTTGGGGGACGGCAA-GCCGCG-------GGCGCCCGA-----CCAA-GGGCCCTGCCGCCGCCCCCGAAATGCAGTGGCGGCCACGTCGCAGCGACCTC-CGCGTAGTAGCAA-AAACACCTCGCGGCAA-GGGAGCGCGTCGCGGCCACGCCGTGAAACCGT--------------------GTGCGGGCCGT
>MFLU210264
NNNNNNNNNNNNNNNNNNNNNNCATGTGAACCTTAACCCTCAA-CGTTGCCTCGGCGGGGACTCGCCCCGGCGGCGC--CG--CCCTGCGCGG----CGCCCCGGACACCAAGGCGCCCCGCCGCAGGACCCCCGAAGAAACTCTTCTACTGCATTCGA-CAGGTGGAATT-CCTCTGAGTGGACTCTTCTCCCCGCGACAGCGGTGGGCGAATGAATCAAAACTTTCAACAACGGATCTCTTGGCTCTGGCATCGATGAAGAACGCAGCGAAATGCGATAAGTAATGTGAATTGCAGAATTCAGTGAATCATCGAATCTTTGAACGCACATTGCGCCCGCCAGCACTCTGGCGGGCATGCCTGTCCGAGCGTCATTTCGACCCTCAGGTTCCCC---------------GGGAACCTGGCGTTGGGGGACGGCA--CCCGCG-------GG------------CCAAGCCGGCCCGCCGCCGCCCCCGAAATGCAGTGGCGGCCACGTCGCAGCGACCTC-CGCGTAGTAGCGA-AAACACCTCGCGGCAAAGGGAGCGCGGCGCGGCCACGCCGTGAAATCG---------------------ACGCCCGCAAC
>MFLU210263
NNNNNNNNNNNNNNNNNNNNNNNNNNNNNNNNNNNNNNNNNNNNNNNNNNNNNNNNNNNNNNNNNNNNNNNNNNNNNNNNNNNNNNNNNNNNNNNNNNNNCCCGGACACCAAGGCGCCCCGCCGCAGGACCCCCGAAGAAACTCTTCTACTGCATTCGA-CAGGTGGAATT-CCTCTGAGTGGACTCTTCTCCCCGCGACAGCGGTGGGCGAATGAATCAAAACTTTCAACAACGGATCTCTTGGCTCTGGCATCGATGAAGAACGCAGCGAAATGCGATAAGTAATGTGAATTGCAGAATTCAGTGAATCATCGAATCTTTGAACGCACATTGCGCCCGCCAGCACTCTGGCGGGCATGCCTGTCCGAGCGTCATTTCGACCCTCAGGTTCCCC---------------GGGAACCTGGCGTTGGGGGACGGCA--CCCGCG-------GG------------CCAAGCCGGCCCGCCGCCGCCCCCGAAATGCAGTGGCGGCCACGTCGCAGCGACCTC-CGCGTAGTAGCGA-AAACACCTCGCGGCAAAGGGAGCGCGGCGCGGCCACGCCGTGAAATCG---------------------ACGCCCGCAAC
>MFLU210262
NNNNNNNNNNNNNNNNNNNNNNNNNNNNNNNNNNNNNNNNNNNNNNNNNNNNNNNNNNNNNNNNNNNNNNNNNNNNNNNNNNNNNNNNNNNNNNNNNNNNCCCGGACACCAAGGCGCCCCGCCGCAGGACCCCCGAAGAAACTCTTCTACTGCATTCGA-CAGGTGGAATT-CCTCTGAGTGGACTCTTCTCCCCGCGACAGCGGTGGGCGAATGAATCAAAACTTTCAACAACGGATCTCTTGGCTCTGGCATCGATGAAGAACGCAGCGAAATGCGATAAGTAATGTGAATTGCAGAATTCAGTGAATCATCGAATCTTTGAACGCACATTGCGCCCGCCAGCACTCTGGCGGGCATGCCTGTCCGAGCGTCATTTCGACCCTCAGGTTCCCC---------------GGGAACCTGGCGTTGGGGGACGGCA--CCCGCG-------GG------------CCAAGCCGGCCCGCCGCCGCCCCCGAAATGCAGTGGCGGCCACGTCGCAGCGACCTC-CGCGTAGTAGCGA-AAACACCTCGCGGCAAAGGGAGCGCGGCGCGGCCACGCCGTGAAATCG---------------------ACGCCCGCAAC
>NBRC101742
GAGTT-TACAAACTCCCAAACCCCATGTGAACCTTAACCTCAA-CGTTGCCTCGGCGGGGACTCGCCCCGGCGGCGC--CCGCCCCAGCGCGGTA--CGCCCCGGACACCAAGGCGCCC-GCCGCAGGACCCCCGAAGAAACTCTTCTACTGCATTTGA-CAGGTGGCATTTCCTCTGAGTGGACTCTTCTCCCCGCGACAGCGGTGGGCGAATGAATCAAAACTTTCAACAACGGATCTCTTGGCTCTGGCATCGATGAAGAACGCAGCGAAATGCGATAAGTAATGTGAATTGCAGAATTCAGTGAATCATCGAATCTTTGAACGCACATTGCGCCCGCCAGCACTCTGGCGGGCATGCCTGTCCGAGCGTCATTTCGACCCTCAGGTCCCCCCCTTCCGA----GGGGGGGACCTGGCGTTGGGGGACGGCA--ACCGCG-------GGGGGCCAC-----CAAAGGCCCCCCGCCGCCGCCCCCGAAATGCAGTGGCGGCCACGTCGCAGCGACCTC-CGCGTAGTAGCAA--AACACCTCGCGGGAAAGGGAGCGCGTCGCGGCCACGCCGTGAAACCGTTTGTGAGTGTGTGTGCCTGGGCGCCCGCGAC
>NBRC100942
GAGTT-TACAAACTCCCAAACCCCATGTGAACCTTAACCTCAA-CGTTGCCTCGGCGGGGACTCGCCCCGGCGGCGC--CCGCCCCAGCGCGGTA--CGCCCCGGACACCAAGGCGCCC-GCCGCAGGACCCCCGAAGAAACTCTTCTACTGCATTTGA-CAGGTGGCATTTCCTCTGAGTGGACTCTTCTCCCCGCGACAGCGGTGGGCGAATGAATCAAAACTTTCAACAACGGATCTCTTGGCTCTGGCATCGATGAAGAACGCAGCGAAATGCGATAAGTAATGTGAATTGCAGAATTCAGTGAATCATCGAATCTTTGAACGCACATTGCGCCCGCCAGCACTCTGGCGGGCATGCCTGTCCGAGCGTCATTTCGACCCTCAGGTCCCCCCCTTCCGA----GGGGGGGACCTGGCGTTGGGGGACGGCA--ACCGCG-------GGGGGCCAC-----CAAAGGCCCCCCGCCGCCGCCCCCGAAATGCAGTGGCGGCCACGTCGCAGCGACCTC-CGCGTAGTAGCAA--AACACCTCGCGGGAAAGGGAGCGCGTCGCGGCCACGCCGTGAAACCGTTTGT--GTGTGTGTGCCTGGGCGCCCGCGAC
>NBRC101750
GAGTT-TACAAACTCCCAAACCCCATGTGAACCTTAACCTCAAACGTTGCCTCGGCGGGGACTCGCCCCGGCGGCGC--CG--CCCAGCGCGG----CGCCCCGGACAACAAAGGCGCCCGCCGCAGGACCCCCGAAGAAACTCTTCTACTGCATTCGA-CAGGTGGAATT-CCTCTGAGTGGACTCTTCTCCCCGCGACAGCGGTGGGCGAATGAATCAAAACTTTCAACAACGGATCTCTTGGCTCTGGCATCGATGAAGAACGCAGCGAAATGCGATAAGTAATGTGAATTGCAGAATTCAGTGAATCATCGAATCTTTGAACGCACATTGCGCCCGCCAGCACTCTGGCGGGCATGCCTGTCCGAGCGTCATTTCGACCCTCAGGTCCCCCCCCTCGGAAGGGGGGGGGAACCTGGCGTTGGGGGACGGCA--CCCGCG-------CG------------GCCAGCCGGCCCGCCGCCGCCCCCGAAATGCAGTGGCGGCCACGTCGCAGCGACCTC-CGCGTAGTAGCAA--AACACCTCGCGGCAA-GGGAGCGCGGCGCGGCCACGCCGTGAAATCG---------------------ACGCC-GCAAC
>NBRC100744
GAGTT-TACAAACTCCCAAACCCCATGTGAACCTTAACCTCAAACGTTGCCTCGGCGGGGACTCGCCCCGGCGGCGC--CG--CCCAGCGCGG----CGCCCCGGACAACAAAGGCGCCCGCCGCAGGACCCCCGAAGAAACTCTTCTACTGCATTCGA-CAGGTGGAATT-CCTCTGAGTGGACTCTTCTCCCCGCGACAGCGGTGGGCGAATGAATCAAAACTTTCAACAACGGATCTCTTGGCTCTGGCATCGATGAAGAACGCAGCGAAATGCGATAAGTAATGTGAATTGCAGAATTCAGTGAATCATCGAATCTTTGAACGCACATTGCGCCCGCCAGCACTCTGGCGGGCATGCCTGTCCGAGCGTCATTTCGACCCTCAGGTCCCCCCCCTCGGAAGGGGGGGGGAACCTGGCGTTGGGGGACGGCA--CCCGCG-------CG------------GCCAGCCGGCCCGCCGCCGCCCCCGAAATGCAGTGGCGGCCACGTCGCAGCGACCTC-CGCGTAGTAGCAA--AACAC-TCGCGGCAA-GGGAGCGCGGCGCGGCCACGCCGTGAAATCG---------------------ACGCC-GCAAC
>TNSF18547
GAGTT-TACAAACTCCCAAACCCCATGTGAACCTTAACCTCAA-CGTTGCCTCGGCGGGGACTCGCCCCGGCGGCGC--CG--CCCAGCGCGG----CGCCCCGGACACCAAGGCGCCC-GCCGCAGGACCCCCGAAGAAACTCTTCTACTGCATTTGA-CAGGTGGAATT-CCTCTGAGTGGACTCTTCTCCCCGCGACAGCGGTGGGCGAATGAATCAAAACTTTCAACAACGGATCTCTTGGCTCTGGCATCGATGAAGAACGCAGCGAAATGCGATAAGTAATGTGAATTGCAGAATTCAGTGAATCATCGAATCTTTGAACGCACATTGCGCCCGCCAGCACTCTGGCGGGCATGCCTGTCCGAGCGTCATTTCGACCCTCAGGGCCCCGA------------GAGGGGACCTGGCGTTGGGGGACGGCA--CCCGCG-------GG------------CCAA-CCAGCCCGCCGCCGCCCCCGAAATGCAGTGGCGGCCACGTCGCAGCGACCTC-CGCGTAGTAGCAACAAACACCTCGCGGCAA-GGGAGCGCGGCGCGGCCACGCCGTGAAAACG---------------------ACGCC-GCAAC
>NBRC101751
GAGTT-TACAACTCCCAAACCCC-ATGTGAACCTTAACCTCAA-CGTTGCCTCGGCGGGGACTCGCCCCGGCCGGCGCCCGCGCTCAGCGCGGCGCGCCCCCCGGACACCAAGGCGCCC-GCCGCAGGACCGCCGAAGAAACTCTTCTACTGCATTTGA-CAGGTGGCATTTCCTCTGAGTGGACTCTTCTCCCCGCGACAGCGGTGGGCGAATGAATCAAAACTTTCAACAACGGATCTCTTGGCTCTGGCATCGATGAAGAACGCAGCGAAATGCGATAAGTAATGTGAATTGCAGAATTCAGTGAATCATCGAATCTTTGAACGCACATTGCGCCCGCCAGCACTCTGGCGGGCATGCCTGTCCGAGCGTCATTTCGACCCTCAGGTCCCCTCT----------CCAGGGGACCTGGCGTTGGGGGACGGCAA-GCCGCG-------GGCGCCCGA-----CCAAAGGGCCCCGCCGCCGCCCCCGAAATGCAGTGGCGGCCACGTCGCAGCGACCTC-CGCGTAGTAGCAA-AAACACCTCGCGGCAA-GGGAGCGCGTCGCGGCCACGCCGTGAAACCGT--------------------GTGCGGGCCGT
>NBRC103837
GAGTT-TACAACTCCCAAACCCC-ATGTGAACCTTAACCTCAA-CGTTGCCTCGGCGGGGACTCGCCCCGGCCGGCGCCCGCGCTCAGCGCGGCGCGCCCCCCGGACACCAAGGCGCCC-GCCGCAGGACCGCCGAAGAAACTCTTCTACTGCATTTAA-CAGGTGGCATTTCCTCTAAGTGGACTCTTCTCCCCGCGACAGCGGTGGGCGAATGAATCAAAACTTTCAACAACGGATCTCTTGGCTCTGGCATCGATGAAGAACGCAGCGAAATGCGATAAGTAATGTGAATTGCAGAATTCAGTGAATCATCGAATCTTTGAACGCACATTGCGCCCGCCAGCACTCTGGCGGGCATACCTGTCCGAGCGTCATTTCGACCCTCAGGTCCCCTCT----------CCAGGGGACCTGGCGTTGGGGGACGGCAA-GCCGCG-------GGCGCCCGA-----CCAAAGGGCCCCGCCGCCGCCCCCGAAATGCAGTGGCGGCCACGTCGCAGCGACCTC-CGCGTAGTAGCAA-AAACACCTCGCGGCAA-GGGAGCGCATCGCGGCCACGCCGTGAAACCGT--------------------GTGCGGGCCGT
>NBRC103842
GAGTT-TACAACTCCCAAACCCC-ATGTGAACCTTAACCTCAA-CGTTGCCTCGGCGGGGACTCGCCCCGGCCGGCGCCCGCGCTCAGCGCGGCGCGCCCCCCGGACACCAAGGCGCCC-GCCGCAGGACCGCCGAAGAAACTCTTCTACTGCATTTGA-CAGGTGGCATTTCCTCTGAGTGGACTCTTCTCCCCGCGACAGCGGTGGGCGAATGAATCAAAACTTTCAACAACGGATCTCTTGGCTCTGGCATCGATGAAGAACGCAGCGAAATGCGATAAGTAATGTGAATTGCAGAATTCAGTGAATCATCGAATCTTTGAACGCACATTGCGCCCGCCAGCACTCTGGCGGGCATGCCTGTCCGAGCGTCATTTCGACCCTCAGGTCCCCTCT----------CCAGGGGACCTGGCGTTGGGGGACGGCAA-GCCGCG-------GGCGCCCGA-----CCAAAGGGCCCCGCCGCCGCCCCCGAAATGCAGTGGCGGCCACGTCGCAGCGACCTC-CGCGTAGTAGCAA-AAACACCTCGCGGCAA-GGGAGCGCGTCGCGGCCACGCCGTGAAACCGT--------------------GTGCGGGCCGT
>MFLU210270
GAGTT-TACAACTCCCAAACCCCAGTGTGAACCTCTACCTCAT-CGTTGCCTCGGCGGGA--TCGCCCCGGCGCGCCCCCCCTCCAGGGGCG--------TCCGGACCACACGGCGCCC-GCCGCAGGACCCCCT---AAACTCTCTCGCCTC-TCCGG-C--GTCGTTTT-CTTCTGAGTAGACCTTTTTCCCCGCGAGAGCGGGGTGAAAATGAATCAAAACTTTCAACAACGGATCTCTTGGCTCTGGCATCGATGAAGAACGCAGCGAAATGCGATAAGTAATGTGAATTGCAGAATTCAGTGAATCATCGAATCTTTGAACGCACATTGCGCCCGCCAGTATTCTGGCGGGCATGCCTGTCCGAGCGTCATTTCGACCCTCAGGCCCTCGTC------------AGGGGACCTGGCGTTGGGGGACNNNNNNNNNNNNNNNNNNNNNNNNNNNNNNNNNNNNNNNNNNNNNNNNNNNNNNNNNNNNNNNNNNNNNNNNNNNNNNNNNNNNNNNNNNNNNNNNNNNNNNNNNNNNNNNNNNNNNNNNNNNNNNNNNNNNNNNNNNNNNNNNNNNNNNNNNNNNNNNNNNNNNNNNNNNNNNNNNNNNNNNNN
>MFLU210271
GAGTT-TACAACTCCCAAACCCCAGTGTGAACCTCTACCTCAT-CGTTGCCTCGGCGGGA--TCGCCCCGGCGCGCCCCCCCTCCAGGGGCG--------TCCGGACCACACGGCGCCC-GCCGCAGGACCCCCT---AAACTCTCTCGCCTC-TCCGG-C--GTCGTTTT-CTTCTGAGTAGACCTTTTTCCCCGCGAGAGCGGGGTGAAAATGAATCAAAACTTTCAACAACGGATCTCTTGGCTCTGGCATCGATGAAGAACGCAGCGAAATGCGATAAGTAATGTGAATTGCAGAATTCAGTGAATCATCGAATCTTTGAACGCACATTGCGCCCGCCAGTATTCTGGCGGGCATGCCTGTCCGAGCGTCATTTCGACCCTCAGGCCCTCGTC------------AGGGGACCTGGCGTTGGGGGACNNNNNNNNNNNNNNNNNNNNNNNNNNNNNNNNNNNNNNNNNNNNNNNNNNNNNNNNNNNNNNNNNNNNNNNNNNNNNNNNNNNNNNNNNNNNNNNNNNNNNNNNNNNNNNNNNNNNNNNNNNNNNNNNNNNNNNNNNNNNNNNNNNNNNNNNNNNNNNNNNNNNNNNNNNNNNNNNNNNNNNNNN
>HMAS43720
GAGTT-TACAACTCCCAAACCCCAGTGTGAACCTCTACCTCAT-CGTTGCCTCGGCGGGA--TCGCCCCGGCGCGCCCCCTCC---AGGGCG--------TCCGGACCACACGGCGCCC-GCCGCAGGACCCCCC---AAACTCTCTCGCCCC-TCCGG-C--GTCGTTTT-ATTCTGAGTGGACCTTTTTCCTCGCGAGAGCGGGGTGAAAATGAATTAAAACTTTCAACAACGGATCTCTTGGCTCTGGCATCGATGAAGAACGCAGCGAAATGCGATAAGTAATGTGAATTGCAGAATTCAGTGAATCATCGAATCTTTGAACGCACATTGCGCCCGCCAGTATTCTGGCGGGCATGCCTGTCCGAGCGTCATTTCGACCCTCAGGCCC-CGTC------------AGGGGAC-TGGCGTTGGGGGACGGCACCGCTGGGAGGAGGGGGGGGTTTCATCTCCCCTCCCCCCCCGCCGCCGCCCCCGAAATGCAGTGGCGGCCTCGCCGCAGCGACCTC-CGCGTAGTAGCAC--AGAACCTCGCGGCCT-GGGAGCTGGGCGCGGCCACGCCGTAAAA-------------------------CAACCCCCAC
>KUMCC3006
GAGTT-TACAACTCCCAAACCCCAATGTGAACCTCTACCTAAT-CGTTGCCTCGGCGGGA--TCGCCCCGGCGCGCCCCCTCC---AGGGCG--------TCCGGATCACGCGGCGCCC-GCCGCAGGACCCCC----AAACTCTCTTGCATC-TCCGG-C--GTCGTTTT-CTTCTGAGTGGACCTTTTTCCTCGCGAGAGCGGGGTGAAAATGAATCAAAACTTTCAACAACGGATCTCTTGGCTCTGGCATCGATGAAGAACGCAGCGAAATGCGATAAGTAATGTGAATTGCAGAATTCAGTGAATCATCGAATCTTTGAACGCACATTGCGCCCGCCAGTATTCTGGCGGGCATGCCTGTCCGAGCGTCATTTCGACCCTCAGGCCC-CTTA------------GGGGGAC-TGGCGTTGGGGGACGGCACCGCTGTG-------GGAGATCTC---------CTCCCGCCGCCGCCGCCCCCGAAATGCAGTGGCGGCCTCGCCGCAGCGACCTC-CGCGTAGTAGCAC--A-AACCTCGCGGCCT-GGGAGCTGGGCGCGGCCACGCCGTAAAA-------------------------CACCCCCCAC
>KUMCC3007
GAGTT-TACAACTCCCAAACCCCAATGTGAACCTCTACCTAAT-CGTTGCCTCGGCGGGA--TCGCCCCGGCGCGCCCCCTCC---AGGGCG--------TCCGGATCACGCGGCGCCC-GCCGCAGGACCCCC----AAACTCTCTTGCATC-TCCGG-C--GTCGTTTT-CTTCTGAGTGGACCTTTTTCCTCGCGAGAGCGGGGTGAAAATGAATCAAAACTTTCAACAACGGATCTCTTGGCTCTGGCATCGATGAAGAACGCAGCGAAATGCGATAAGTAATGTGAATTGCAGAATTCAGTGAATCATCGAATCTTTGAACGCACATTGCGCCCGCCAGTATTCTGGCGGGCATGCCTGTCCGAGCGTCATTTCGACCCTCAGGCCC-CTTA------------GGGGGAC-TGGCGTTGGGGGACGGCACCGCTGTG-------GGAGATCTC---------CTCCCGCCGCCGCCGCCCCCGAAATGCAGTGGCGGCCTCGCCGCAGCGACCTC-CGCGTAGTAGCAC--A-AACCTCGCGGCCT-GGGAGCTGGGCGCGGCCACGCCGTAAAA-------------------------CACCCCCCAC
>NBRC109993
GAGTT-GCACAACTCCCAAACCCCGTGTGAACCGTAACCCCAACCGTTGCCTCGGCGGGA--CCGCCCCGGCGCCCTCGC-------GGGCGG-------CCCGGA--ACCAGGCGCCC-GCCGGAGGACCC------AAACTCTCCTGTATC--TCGG----GCGGCAT--CATCTGAGTGGACT------------------GTACGGAATTGAATCAAAACTTTCAACAACGGATCTCTTGGTTCTGGCATCGATGAAGAACGCAGCGAAATGCGATAAGTAATGTGAATTGCAGAATTCAGTGAACCATCGAATCTTTGAACGCACATTGCGCCCGCCAGCATTCTGGCGGGCATGCCTGTTCGAGCGTCATATCAACCCTCAGGCCCCCCCC----------GCGGGGGGCCTGGCGTTGGGGATCGGCCCGCCCCCG-------------------------------GCGGCGCCGTCCCCCAAATGCAGTGGCGGTCCCGCCGCAGCCTCCCCCTGCGCAGTAGCAC-GAAAACCACGCACC---GGGAGCGCGGCGCGGCCACGCCGTGAAA-------------------------CGAACCC--C
>GACPXS08
GAGTT-ACACAACTCCCAAACCCCGTGTGAACCGTA---CCAACCGTTGCCTCGGCGGGA--CCGCCCCGGCGCCCA----------AGGCGG-------CCCGGA--ACCAGGCGCCC-GCCGGCGGACCA------AAACTCTCCTGTATC--TCGG----GCGGCGT--CATCTGAGTGGATT------------------TTGCGAAAT-GAATCAAAACTTTCAACAACGGATCTCTTGGTTCTGGCATCGATGAAGAACGCAGCGAAATGCGATAAGTAATGTGAATTGCAGAATTCAGTGAATCATCGAATCTTTGAACGCACATTGCGCCCGCCAGCACTCTGGCGGGCATGCCTGTTCGAGCGTCATATCAACCCTCGAGCCCCC----------------AGGGGCTCGGCGTTGGGGATCGGCCCGCCC-------------------------------------GCGCCGTCCCCCAAATGCAGTGGCGGCCCCGCCGCAGCCTCCCC-TGCGTAGTAGCAC-GAGA-CCTCGCACC---GGGAGCGCGGCGCGGCCACGCCGTAAAA-------------------------CCTCTCCGCC
>GACPCCXS08
GAGTT-ACACAACTCCCAAACCCCGTGTGAACCGTA---CCAACCGTTGCCTCGGCGGGA--CCGCCCCGGCGCCCA----------AGGCGG-------CCCGGA--ACCAGGCGCCC-GCCGGCGGACCA------AAACTCTCCTGTATC--TCGG----GCGGCGT--CATCTGAGTGGATT------------------TTGCGAAAT-GAATCAAAACTTTCAACAACGGATCTCTTGGTTCTGGCATCGATGAAGAACGCAGCGAAATGCGATAAGTAATGTGAATTGCAGAATTCAGTGAATCATCGAATCTTTGAACGCACATTGCGCCCGCCAGCACTCTGGCGGGCATGCCTGTTCGAGCGTCATATCAACCCTCGAGCCCCC----------------AGGGGCTCGGCGTTGGGGATCGGCCCGCCC-------------------------------------GCGCCGTCCCCCAAATGCAGTGGCGGCCCCGCCGCAGCCTCCCC-TGCGTAGTAGCAC-GAGA-CCTCGCACC---GGGAGCGCGGCGCGGCCACGCCGTAAAA-------------------------CCTCTCCGCC
>CBS744.73
NNNNNNNNATACTCCCAAACCCCCTGACGAACCGTA----CCACAGTTGCCTCGGCGGGGA-CCGCCCCGGCGCCGGGCCTTCGCGGGCCCGG------CGCCGGATCCCAAGGCGCCC-GCCGCAGGGACACCGCA-AAACTCCTGCATCGCGCCCCC-T--GCGGCGCTCTCTACTCTCTGAGTGTC------------ACGATGAGAAAATGAGTCAAAACTTTCAACAACGGATCTCTTGGTTCTGGCATCGATGAAGAACGCAGCGAAATGCGATAAGTAATGTGAATTGCAGAATTCAGTGAACCATCGAATCTTTGAACGCACATTGCGCCCGCCAGCACTCTGGCGGGCATGCCTGTCCGAGCGTCATTTCGACCCTCGGGGCCCCC---------------GGGGCCCCGGCGTTGGGGGACGGCGG---------------------------------------CACCGCCGCCCCCGAAATGCAGTGGCGACCCCGCCGCGCCCCTCCCCTGCGCAGTAAGCA----AACCTCGCACCGGGAGGCGCGGAG-GCGGTCACGCCGTGAAACGAA----------------------ACGCTCAAT
>FMR10376
GAGTT-ATACAACTCCCAAACCCACTGTGAACCTTA----CCTCAGTTGCCTCGGCGGGAC--CGCCCCGGCCG-CCGCGCAAGC---GGCG---------CCGGACTCCAAGGCGCCC-GCCGCAGGGACCCAAA--ACTCTTTTGCATTACGCCCAA-CGGCGGGAATTTT--TTCTCTGAGT-GCAT----------AAGCAAAA-CAAATGAATCAAAACTTTCAACAACGGATCTCTTGGTTCTGGCATCGATGAAGAACGCAGCGAAATGCGATAAGTAATGTGAATTGCAGAATTCAGTGAATCATCGAATCTTTGAACGCACATTGCGCCCGCCAGCATTCTGGCGGGCATGCCTGTTCGAGCGTCATTTCAACCCTCGAGCCCCCCC-------------GGGGGCCTCGGTGTTGGGGGACGGCA---------------------------------------CACCAGCCGCCCCCGAAATGCAGTGGCGACCTCGCCGCAGCCTCCCC-TGCGTAGTAGCAC---ACACCTCGCACCG--GAGCGCGGAG-ACGGTCACGCCNNNNNNNNNNNNNNNNNNNNNNNNNNNNNNNNNNNNNNNNN
>CBS128678
GAGTT-ATACAACTCCCAAACCCACTGGGAACCTTA----CCTCAGTTGCCTCGGCGGGAC--CGCCCCGGCCG-CCGCGCAAGC---GGCG---------CCGGACTCCAAGGCGCCC-GCCGCAGGGACCCAAA--ACTCTTTTGCATTACGCCCAA-CGGCGGGAATTTT--TTCTCTGAGT-GCAT----------AAGCAAAA-CAAATGAATCAAAACTTTCAACAACGGATCTCTTGGTTCTGGCATCGATGAAGAACGCAGCGAAATGCGATAAGTAATGTGAATTGCAGAATTCAGTGAATCATCGAATCTTTGAACGCACATTGCGCCCGCCAGCATTCTGGCGGGCATGCCTGTTCGAGCGTCATTTCAACCCTCGAGCCCCCCC-------------GGGGGCCTCGGTGTTGGGGGACGGCA---------------------------------------CACCAGCCGCCCCCGAAATGCAGTGGCGACCTCGCCGCAGCCTCCCC-TGCGTAGTAGCAC---ACACCTCGCACCG--GAGCGCGGAG-ACGGTCACGCCGTAAAACGCCCAACTTC-TTAGAGTTGACCTCGGATCAGGT
>CBS284.36
GAGTT-ATACAACTCCCAAACCCACTGTGAACCTTA----CCTCAGTTGCCTCGGCGGGAA--CGCCCCGGCCGCCTGCCCCCGCGCCGGCG---------CCGGACCC--AGGCGCCC-GCCGCAGGGACCCCAA--ACTCTCTTGCATTACGCCCAG-CGGGCGGAATTTC--TTCTCTGAGTTGCAC----------AAGCAAAAACAAATGAATCAAAACTTTCAACAACGGATCTCTTGGTTCTGGCATCGATGAAGAACGCAGCGAAATGCGATAAGTAATGTGAATTGCAGAATTCAGTGAATCATCGAATCTTTGAACGCACATTGCGCCCGCCAGCATTCTGGCGGGCATGCCTGTTCGAGCGTCATTTCAACCCTCGAGCCCCCCC-------------GGGGGCCTCGGTGTTGGGGGACGGCA---------------------------------------CACCAGCCGCCCCCGAAATGCAGTGGCGACCCCGCCGCAGCCTCCCC-TGCGTAGTAGCAC---ACACCTCGCACCG--GAGCGCGGAG-GCGGTCACGCCNNNNNNNNNNNNNNNNNNNNNNNNNNNNNNNNNNNNNNNNN
>FMR8652
GAGTT-ATACAACTCCCAAACCCACTGTGAACCTTA----CCTCAGTTGCCTCGGCGGGAA--CGCCCCGGCCGCCTGCCCCCGCGCCGGCG---------CCGGACCC--AGGCGCCC-GCCGCAGGGACCCCAA--ACTCTCTTGCATTACGCCCAG-CGGGCGGAATTTC--TTCTCTGAGTTGCAC----------AAGCAAAAACAAATGAATCAAAACTTTCAACAACGGATCTCTTGGTTCTGGCATCGATGAAGAACGCAGCGAAATGCGATAAGTAATGTGAATTGCAGAATTCAGTGAATCATCGAATCTTTGAACGCACATTGCGCCCGCCAGCATTCTGGCGGGCATGCCTGTTCGAGCGTCATTTCAACCCTCGAGCCCCCCC-------------GGGGGCCTCGGTGTTGGGGGACGGCA---------------------------------------CACCAGCCGCCCCCGAAATGCAGTGGCGACCCCGCCGCAGCCTCCCC-TGCGTAGTAGCAC---ACACCTCGCACCG--GAGCGCGGAG-GCGGTCACGCCNNNNNNNNNNNNNNNNNNNNNNNNNNNNNNNNNNNNNNNNN
>IM325363.1
GTGCT-CCGC---TCCCA--CCCACTGTGA-CCTTA----CCTCAGTTGCCTCGGCGGGAA--CGCCCCGGCCGCCTGCCCCCGCGCCGGCG---------CCGGACCC--AGGCGCCC-GCCGCAGGGACCCCAA--ACTCTCTTGCATTACGCCCAG-CGGGCGGAATTTC--TTCTCTGAGTTGCAC----------AAGCAAAAACAAATGAATCAAAACTTTCAACAACGGATCTCTTGGTTCTGGCATCGATGAAGAACGCAGCGAAATGCGATAAGTAATGTGAATTGCAGAATTCAGTGAATCATCGAATCTTTGAACGCACATTGCGCCCGCCAGCATTCTGGCGGGCATGCCTGTTCGAGCGTCATTTCAACCCTCGAGCCCCCCC-------------GGGGGCCTCGGTGTTGGGGGACGGCA---------------------------------------CACCAGCCGCCCCCGAAATGCAGTGGCGACCCCGCCGCAGCCTCCCC-TGCGTAGTAGCAC---ACACCTCGCACCG--GAGCGCGGAG-GCGGTCACGCCGTAAAACGCCCAACTTTCTTAGAGTTGACCTCGGATCAGGT
>IM325363.2
GTGCT-CCGC---TCCCA--CCCACTGTGA-CCTTA----CCTCAGTTGCCTCGGCGGGAA--CGCCCCGGCCGCCTGCCCCCGCGCCGGCG---------CCGGACCC--AGGCGCCC-GCCGCAGGGACCCCAA--ACTCTCTTGCATTACGCCCAG-CGGGCGGAATTTC--TTCTCTGAGTTGCAC----------AAGCAAAAACAAATGAATCAAAACTTTCAACAACGGATCTCTTGGTTCTGGCATCGATGAAGAACGCAGCGAAATGCGATAAGTAATGTGAATTGCAGAATTCAGTGAATCATCGAATCTTTGAACGCACATTGCGCCCGCCAGCATTCTGGCGGGCATGCCTGTTCGAGCGTCATTTCAACCCTCGAGCCCCCCC-------------GGGGGCCTCGGTGTTGGGGGACGGCA---------------------------------------CACCAGCCGCCCCCGAAATGCAGTGGCGACCCCGCCGCAGCCTCCCC-TGCGTAGTAGCAC---ACACCTCGCACCG--GAGCGCGGAG-GCGGTCACGCCGTAAAACGCCCAACTTTCTTAGAGTTGACCTCGGATCAGGT
>IBRCM30175
GAGTT-ATACAACTCCCAAACCCACTGTGAACCTTA----CCTCAGTTGCCTCGGCGGGAA--CGCCCCGGCCGCCGGCCCCCGCGCCGGCG---------CCGGACCC--AGGCGCCC-GCCGCAGGGACCCCAA--ACTCTCTTGCATTACGCCCAG-CGGGCGGAATTTC--TTCTCTGAGTTGCAC----------AAGCAAAAACAAATGAATCAAAACTTTCAACAACGGATCTCTTGGTTCTGGCATCGATGAAGAACGCAGCGAAATGCGATAAGTAATGTGAATTGCAGAATTCAGTGAATCATCGAATCTTTGAACGCACATTGCGCCCGCCAGCATTCTGGCGGGCATGCCTGTTCGAGCGTCATTTCAACCCTCGAGCCCCCCC-------------GGGGGCCTCGGTGTTGGGGGACGGCA---------------------------------------CACCAGCCGCCCCCGAAATGCAGTGGCGACCCCGCCGCAGCCTCCCC-TGCGTAGTAGCAC---ACACCTCGCACCG--GAGCGCGGAG-GCGGTCACGCCGTAAAACGCCCAANNNNNNNNNNNNNNNNNNNNNNNNNNNN
>NBRC100742
GAGTT-ATACAACTCCCAAACCCACTGTGAACCTTA----CCCCAGTTGCCTCGGCGGGAA--CGCCCCGGCCGCCGGCCTCCGCGCCGGCG---------CCGGGCCC--AGGCGCCC-GCCGCAGGGACCCAAA--ACTCTTCTGCATTACGCCCG--CGGGCGGAATTTC--TCCTCTGAGTTGCAC----------AAGCAAAA-CAAATGAATCAAAACTTTCAACAACGGATCTCTTGGTTCTGGCATCGATGAAGAACGCAGCGAAATGCGATAAGTAATGTGAATTGCAGAATTCAGTGAATCATCGAATCTTTGAACGCACATTGCGCCCGCCAGCATTCTGGCGGGCATGCCTGTTCGAGCGTCATTTCAACCCTCGAGCCCCCCC-------------GGGGGCCTCGGTGTTGGGGGACGGCA---------------------------------------CACCAGCCGCCCCCGAAATGCAGTGGCGACCCCGCCGCAGCCTCCCC-TGCGTAGTAGCAC---ACACCTCGCACCG--GAGCGCGGAG-GCGGTCACGCCGTGAAACGCCCAACTTCCTTAGAGTTGACCTCGGATCAGGT
>NBRC108982
GAGTT-ATACAACTCCCAAACCCACTGTGAACCTTA----CCCCAGTTGCCTCGGCGGGAA--CGCCCCGGCCGCCGGCCCCCGCGCCGGCG---------CCGGGCCC--AGGCGCCC-GCCGCAGGGACCCCAA--ACTCTCTTGCATTACGCCCCCCCGGGCGGGATTTTGTTTCTCTGAGT-GCAC----------AAGCAAAA-CAAATGAATCAAAACTTTCAACAACGGATCTCTTGGTTCTGGCATCGATGAAGAACGCAGCGAAATGCGATAAGTAATGTGAATTGCAGAATTCAGTGAATCATCGAATCTTTGAACGCACATTGCGCCCGCCAGCATTCTGGCGGGCATGCCTGTTCGAGCGTCATTTCAACCCTCGAGCCCCCCC-------------GGGGGCCTCGGTGTTGGGGGACGGCA---------------------------------------CACCAGCCGCCCCCGAAATGCAGTGGCGACCCCGCCGCAGCCTCCCC-TGCGTAGTAGCAC---ACACCTCGCACCG--GAGCGCGGAG-GCGGTCACGCCGTTAAACGCCCAACTTTCCAAGAGTTGACCTCGGATCAGGT
>NBRC110232
GAGTT-ATACAACTCCCAAACCCACTGTGAACCTTA----CCCCAGTTGCCTCGGCGGGAA--CGCCCCGGCCGCCGGCCCCCGCGCCGGCG---------CCGGGCCC--AGGCGCCC-GCCGCAGGGACCCCAA--ACTCTCTTGCATTACGCCCCCCCGGGCGGGATTTTGTTTCTCTGAGT-GCAC----------AAGCAAAA-CAAATGAATCAAAACTTTCAACAACGGATCTCTTGGTTCTGGCATCGATGAAGAACGCAGCGAAATGCGATAGGTAATGTGAATTGCAGAATTCAGTGAATCATCGAATCTTTGAACGCACATTGCGCCCGCCAGCATTCTGGCGGGCATGCCTGTTCGAGCGTCATTTCAACCCTCGAGCCCCCCC-------------GGGGGCCTCGGTGTTGGGGGACGGCA---------------------------------------CACCAGCCGCCCCCGAAATGCAGTGGCGACCCCGCCGCAGCCTCCCC-TGCGTAGTAGCAC---ACACCTCGCACCG--GAGCGCGGAG-GCGGTCACGCCGTTAAACGCCCAACTTTCCAAGAGTTGACCTCGGATCAGGT
>CBS116.25
GAGTT-ATACAACTCCCAAACCCTTTGTGAACCTTACCA-CTTACGTTGCTTCGACGGAA---CGCGCTGGT--GTCGCCCTCACGGGTGC---------CCCAGGTCA--ACGCGCCC-GCCGGAGACCAT------AAACTCTTG-ATTTTGCGAAA----GCAGTATT-CTTCTGAGTGGCCGAAAG----------GCAAAAAAACAAATGAATCAAAACTTTCAACAACGGATCTCTTGGTTCTGGCATCGATGAAGAACGCAGCAAAATGCGATAAGTAATGTGAATTGCAGAATTCAGTGAATCATCGAATCTTTGAACGCACATTGCGCCCGCCAGCATTCTGGCGGGCATGCCTGTTCGAGCGTCATTTCAACCCTCGACTTCACGTCTTTACG----GACGAGAAGCCGGTGTTGGGGCGCGGCGATCGAG----------------------------CCTAGCTCGCGCCGGCTCCGAAATTTAGTGGCGGCC-CGTTGCGGCGACCTC-TGCGTAGTAACTT----AACCTCGCACTG--G-GACAGCAGCGCGGCCACGCCGTAAAA---------------------------CCCCCGAC
>CBS704.86
GAGTTTATCCAACTCCCAA-CCCTATGTGAACCT-ACC--TTTATGTTGCTTCGGCGGTCT--CGCGCCGG---GTTGCTCCCTTGGGGGCT--------CCCGGGACC--ACGCGTCC-GCCGGAGACCAA------AAACTCTTG-ATTTTGCGAAA----GCAGTATT-ATTCTGAGTGGCCGAAAG----------GCAAAAAA-CAAATGAATCAAAACTTTCAACAACGGATCTCTTGGTTCTGGCATCGATGAAGAACGCAGCGAAATGCGATAAGTAATGTGAATTGCAGAATTCAGTGAATCATCGAATCTTTGAACGCACATTGCGCCCGCCAGCATTCTGGCGGGCATGCCTGTTCGAGCGTCATTTCAACCCTCGAGCTC--GTCTTCATT----GACGAGA--TCGGTGTTGGGACCCGGCGAGCGGGGA------------------------CTCTTGTCCCCTGCCGGCCCCGAAATTCAGTGGCGGCC-CGTTGCGGCGACCTC-TGCGTAGTAACTT----AACCTCGCACCG--GTAACAGCATCGTGGCCACGCCGTAAAA---------------------------CCCCCGAC
>DY05421
GAGTT-TACAAACTCCCAAACCCCATGTGAACCTTAACCTCAA-CGTTGCCTCGGCGGGGACTCGCCCCGGCGGCGCACCCGCCCCAGCGCGGTGTGCGCCCCGGACACCAAGGCGCCC-GCCGCAGGACCCCCGAAGAAACTCTTCTACTGCATTTGA-CAGGTGGCATTTCCTCTGAGTGGACTCTTCTCCCCGCGACAGCGGTGGGCGAATGAATCAAAACTTTCAACAACGGATCTCTTGGCTCTGGCATCGATGAAGAACGCAGCGAAATGCGATAAGTAATGTGAATTGCAGAATTCAGTGAATCATCGAATCTTTGAACGCACATTGCGCCCGCCAGCACTCTGGCGGGCATGCCTGTCCGAGCGTCATTTCGACCCTCAGGTTCCTGG-----------AAAGGGAACCTGGCGTTGGGGGACGGCA--GCCGCG-------GGGCCCAAA-----CCAAGGC--CCCGCCGCCGCCCCCGAAATGCAGTGGCGGCCACGTCGCAGCGACCTC-CGCGTAGTAGCAA--AACACCTCGCGGCCAAGGGAGCGCGTCGCGGCCACGCCGTGAAACCGTGCGTGCGTGCGTGCGCG-GACCGCCCGCAGC
>DY05422
GAGTT-TACAAACTCCCAAACCCCATGTGAACCTTAACCTCAA-CGTTGCCTCGGCGGGGACTCGCCCCGGCGGCGCACCCGCCCCAGCGCGGTGTGCGCCCCGGACACCAAGGCGCCC-GCCGCAGGACCCCCGAAGAAACTCTTCTACTGCATTTGA-CAGGTGGCATTTCCTCTGAGTGGACTCTTCTCCCCGCGACAGCGGTGGGCGAATGAATCAAAACTTTCAACAACGGATCTCTTGGCTCTGGCATCGATGAAGAACGCAGCGAAATGCGATAAGTAATGTGAATTGCAGAATTCAGTGAATCATCGAATCTTTGAACGCACATTGCGCCCGCCAGCACTCTGGCGGGCATGCCTGTCCGAGCGTCATTTCGACCCTCAGGTTCCTGG-----------AAAGGGAACCTGGCGTTGGGGGACGGCA--GCCGCG-------GGGCCCAAA-----CCAAGGC--CCCGCCGCCGCCCCCGAAATGCAGTGGCGGCCACGTCGCAGCGACCTC-CGCGTAGTAGCAA--AACACCTCGCGGCCAAGGGAGCGCGTCGCGGCCACGCCGTGAAACCGTGCGTGCGTGCGTGCGCG-GACCGCCCGCAGC
>TK041
GAGTT-ATACA-CTCCCAAACCCTCTGTGAACCTTA----CCTCAGTTGCCTCGCTGGGAA--TCCCCCCGCCGACTGCCCCCGCGCCGGCG---------CCGGACCC--AGGCGCCC-GCCGCAGGGACCCCAA--ACTCTCTTGCATTACGCCCAT-CGGTTGGAATTTC--TTCTCTGAGTTGCCC----------AAGCAAAAACAAATGAATCAAAACTTTCAACAACGGATCTCTTGGTTCTGGCATCAATGAAGAACGCATTGAAATGCGATAAATAATGTGAATTGCAAAATTCAATGAATCATCCAATCTTTGAACGGAAATTGCGCCCGCCTTCATTCTGGCGGGCATGCCTGTTCGAGCGTCATTTCCACCCTCGAGCCCCCCC-------------GGGGGCCTCGTTGTTGGGGGACGTTG---------------------------------------CACCGGCCGTCCCCGAAATGGAGATGCGACCCCGCCGCAGCCTCCCC-TGCGTATGAACAC---TCTTGTCTGAAAG--GAGAGCAAAT-GCGGTCAGATCATATTATTCTTCACATCATTATT-TGGACCTTACCTAAGTC
>TK042
GAGTT-ATACA-CTCCCAAACCCTCTGTGAACCTTA----CCTCAGTTGCCTCGCTGGGAA--TCCCCCCGCCGACTGCCCCCGCGCCGGCG---------CCGGACCC--AGGCGCCC-GCCGCAGGGACCCCAA--ACTCTCTTGCATTACGCCCAT-CGGTTGGAATTTC--TTCTCTGAGTTGCCC----------AAGCAAAAACAAATGAATCAAAACTTTCAACAACGGATCTCTTGGTTCTGGCATCAATGAAGAACGCATTGAAATGCGATAAATAATGTGAATTGCAAAATTCAATGAATCATCCAATCTTTGAACGGAAATTGCGCCCGCCTTCATTCTGGCGGGCATGCCTGTTCGAGCGTCATTTCCACCCTCGAGCCCCCCC-------------GGGGGCCTCGTTGTTGGGGGACGTTG---------------------------------------CACCGGCCGTCCCCGAAATGGAGATGCGACCCCGCCGCAGCCTCCCC-TGCGTATGAACAC---TCTTGTCTGAAAG--GAGAGCAAAT-GCGGTCAGATCATATTATTCTTCACATCATTATT-TGGACCTTACCTAAGTC
>JX17D04
GAGTA-ACAC---TCCCAA-CCCACTGTGAACCTTA----CCTCAGTTGCCTCGGCGGGAA--CGCCCCGGCCGCCTGCCCCCGCGCCGGCG---------CCGGACCC--AGGCGCCC-GCCGCAGGGACCCCAA--ACTCTCTTGCATTACGCCCAG-CGGGCGGAATTTC--TTCTCTGAGTTGCAC----------AAGCAAAAACAAATGAATCAAAACTTTCAACAACGGATCTCTTGGTTCTGGCATCGATGAAGAACGCAGCGAAATGCGATAAGTAATGTGAATTGCAGAATTCAGTGAATCATCGAATCTTTGAACGCACATTGCGCCCGCCAGCATTCTGGCGGGCATGCCTGTTCGAGCGTCATTTCAACCCTCGAGCCCCCCCC------------GGGGGCCTCGGTGTTGGGGGACGGCA---------------------------------------CACCAGCCGCCCCCGAAATGCAGTGGCGACCCCGCCGCAGCCTCCCC-TGCGTAGTAGCAC---ACACCTCGCACCG--GAGCGCGGAG-GCGGTCACGCCGTAAAACGCCCAACTTTCTTAGAGTTGACCTCGGATCAGGT
>JX13B01
GGTTT-ACAC---TCCCAA-CCCACTGTGAACCTTA----CCTCAGTTGCCTCGGCGGGAA--CGCCCCGGCCGCCTGCCCCCGCGCCGGCG---------CCGGACCC--AGGCGCCC-GCCGCAGGGACCCCAA--ACTCTCTTGCATTACGCCCAG-CGGGCGGAATTTC--TTCTCTGAGTTGCAC----------AAGCAAAAACAAATGAATCAAAACTTTCAACAACGGATCTCTTGGTTCTGGCATCGATGAAGAACGCAGCGAAATGCGATAAGTAATGTGAATTGCAGAATTCAGTGAATCATCGAATCTTTGAACGCACATTGCGCCCGCCAGCATTCTGGCGGGCATGCCTGTTCGAGCGTCATTTCAACCCTCGAGCCCCCCCC------------GGGGGCCTCGGTGTTGGGGGACGGCA---------------------------------------CACCAGCCGCCCCCGAAATGCAGTGGCGACCCCGCCGCAGCCTCCCC-TGCGTAGTAGCAC---ACACCTCGCACCG--GAGCGCGGAG-GCGGTCACGCCGTAAAACGCCCAACTTTCTTAGAGTTGACCTCGGATCAGGT
