# Supplementary material for: ﻿Two new Cordyceps-like species, Perennicordycepszongqii sp. nov. (Polycephalomycetaceae) and Purpureocilliumzongqii sp. nov. (Ophiocordycipitaceae), in Hypocreales from karst region of China
Source: MycoKeys. 2024 Nov 7;110:141–58. doi: 10.3897/mycokeys.110.135724 (PMC11565184; doi:10.3897/mycokeys.110.135724)
Supplement: Supplementary material 3 — Alignment dataset 3 [file mycokeys-110-141-s003.fas]

>NBRC103836
ACCGAGCTCTCCAACTACTTGCGACGATGCGTCGAGGGTAATCGACACTTCAATCTCGCGGTGGGAATCAAGCCTGGAACGCTGTCCAATGGGTTGAAGTATTCCTTGGCTACCGGTAACTGGGGGGACCAGAAAAAAGCGATGAGCTCCACCGCCGGCGTTTCTCAAGTGCTCAATCGCTACACCTTCGCTTCCACATTATCTCACTTGAGGCGCACCAATACCCCCATTGGCAGAGATGGAAAGCTCGCCAAGCCTCGTCAACTGCACAACACCCACTGGGGCTTGGTTTGCCCTGCGGAAACGCCCGAAGGACAGGCCTGCGGTCTTGTCAAGAACTTGTCTCTGATGTGTTATGTCAGTGTCGGATCGCCTTCTGAGCCTTTGATCGAGTTCATGATCAATCGTGGCATGGAAGTGGTTGAAGAATATGAGCCGTTGAGGTATCCGCATGCCACCAAGATCTTCGTCAATGGAGTCTGGGTAGGCATACATCAAGACCCTAAGCATTTGGTCAGTCAGGTTCTTGACACTCGACGGAAGTCGTATCTGCAATATGAAGTGTCGCTCGTCCGAGATATTCGGGATCAAGAGTTCAAGATATTCTCTGATGCGGGCCGCGTCATGAGGCCTGTTTTTACAGTCCAGCAAGAAGACGATCCTGAGACTGGGATTGAGAAAGGCCACCTTGTATTGTCGAAAGAGCTGGTGAACAAACTGGCAAAGGAACAAGCC-GAGCCTCCGGAAGACCCAAGCATGAAGATTGGCTGGGAAGGGCTGATTCGCGCTGGGGCCGTCGAGTACTTGGATGCCGAGGAGGAGGAGACATCCATGATCTGCATGACACCAGAAGATCTCGATCTATACCGCCTTCAGAAAGCCGGTGTTGCTGTCGAGGATGACATTGGCGATGATCTTAATAAGCGTCTCAAGACGAGAA-CCAACCCC-ACGACACACATGTACACGCATTGTGAAATCCACCCGAGTATGATTCTCGGCATTTGTGCAAGCATCATTCCCTTCCCCGATCATAACCAG
>MFLU210264
ACGGAGCTCTCCAACTACTTGCGACGCTGCGTCGAGGGCAATCGACACTTCAATCTCGCGGTCGGAATTAAGCCTGGAACGCTGTCCAATGGCCTGAAGTATTCCTTGGCTACCGGTAACTGGGGGGACCAGAAAAAGGCGATGAGCTCCACCGCGGGCGTTTCCCAAGTGCTGAATCGTTACACCTTCGCTTCCACATTATCTCACTTGAGGCGCACCAATACCCCCATTGGCAGAGATGGAAAGCTCGCCAAGCCTCGTCAACTGCACAACACTCACTGGGGCTTGGTTTGCCCTGCGGAAACGCCCGAAGGACAGGCTTGCGGTCTTGTCAAGAACTTGTCTCTGATGTGTTACGTCAGCGTCGGGTCGCCTTCTGAGCCTTTGATCGAGTTCATGATCAATCGTGGCATGGAAGTTGTTGAGGAATATGAGCCACTAAGGTATCCACATGCTACCAAGATCTTCGTCAATGGAGTCTGGGTAGGCATACATCAAGACCCTAAGCATTTGGTCAGTCAGGTTCTTGATACTCGACGGAAGTCGTATCTGCAATATGAAGTGTCGCTCGTCAGAGAGATTCGGGATCAAGAGTTCAAGATATTCTCTGACGCGGGCCGCGTCATGAGGCCTGTTTTCACGGTCCAGCAAGAAGACGATCCTGAGACTGGAATTGAAAAAGGCCACCTTGTATTGTCGAAAGAACTGGTGAACAAGCTGGCAAAGGAGCAAGCT-GAGCCTCCGGAAGAGCCAAGTATGAAGATTGGCTGGGAAGGGCTGATTCGCGCTGGGGCCGTCGAGTACTTGGATGCCGAGGAGGAGGAAACGTCCATGATATGCATGACACCGGAAGATCTCGATCTATATCGTCTTCAGAAGGCTGGTGTTCCCATCGAGGATGACATTGGCGATGATCTGAACAAGCGTCTCAAGACGAGAA-CCAACCCC-ACGACGCACATGTACACGCATTGTGAAATTCACCCGAGTATGATTCTCGGCATTTGTGCAAGCATCATTCCCTTCCCCGATCATAACCAG
>MFLU210263
ACGGAGCTCTCCAACTACTTGCGACGCTGCGTCGAGGGCAATCGACACTTCAATCTCGCGGTCGGAATTAAGCCTGGAACGCTGTCCAATGGCCTGAAGTATTCCTTGGCTACCGGTAACTGGGGGGACCAGAAAAAGGCGATGAGCTCCACCGCGGGCGTTTCCCAAGTGCTGAATCGTTACACCTTCGCTTCCACATTATCTCACTTGAGGCGCACCAATACCCCCATTGGCAGAGATGGAAAGCTCGCCAAGCCTCGTCAACTGCACAACACTCACTGGGGCTTGGTTTGCCCTGCGGAAACGCCCGAAGGACAGGCTTGCGGTCTTGTCAAGAACTTGTCTCTGATGTGTTACGTCAGCGTCGGGTCGCCTTCTGAGCCTTTGATCGAGTTCATGATCAATCGTGGCATGGAAGTTGTTGAGGAATATGAGCCACTAAGGTATCCACATGCTACCAAGATCTTCGTCAATGGAGTCTGGGTAGGCATACATCAAGACCCTAAGCATTTGGTCAGTCAGGTTCTTGATACTCGACGGAAGTCGTATCTGCAATATGAAGTGTCGCTCGTCAGAGAGATTCGGGATCAAGAGTTCAAGATATTCTCTGATGCGGGCCGCGTCATGAGGCCTGTTTTCACGGTCCAGCAAGAAGACGATCCTGAGACTGGAATTGAAAAAGGCCACCTTGTATTGTCGAAAGAACTGGTGAACAAGCTGGCAAAGGAGCAAGCT-GAGCCTCCGGAAGAGCCAAGTATGAAGATTGGCTGGGAAGGGCTGATTCGCGCTGGGGCCGTCGAGTACTTGGATGCCGAGGAGGAGGAAACGTCCATGATATGCATGACACCGGAAGATCTCGATCTATATCGTCTTCAGAAGGCTGGTGTTCCCATCGAGGATGACATTGGCGATGATCTGAACAAGCGTCTCAAGACGAGAA-CCAACCCC-ACGACGCACATGTACACGCATTGTGAAATTCACCCGAGTATGATTCTCGGCATTTGTGCAAGCATCATTCCCTTCCCCGATCATAACCAG
>MFLU210262
ACGGAGCTCTCCAACTACTTGCGACGCTGCGTCGAGGGCAATCGACACTTCAATCTCGCGGTCGGAATTAAGCCTGGAACGCTGTCCAATGGCCTGAAGTATTCCTTGGCTACCGGTAACTGGGGGGACCAGAAAAAGGCGATGAGCTCCACCGCGGGCGTTTCCCAAGTGCTGAATCGTTACACCTTCGCTTCCACATTATCTCACTTGAGGCGCACCAATACCCCCATTGGCAGAGATGGAAAGCTCGCCAAGCCTCGTCAACTGCACAACACTCACTGGGGCTTGGTTTGCCCTGCGGAAACGCCCGAAGGACAGGCTTGCGGTCTTGTCAAGAACTTGTCTCTGATGTGTTACGTCAGCGTCGGGTCGCCTTCTGAGCCTTTGATCGAGTTCATGATCAATCGTGGCATGGAAGTTGTTGAGGAATATGAGCCACTAAGGTATCCACATGCTACCAAGATCTTCGTCAATGGAGTCTGGGTAGGCATACATCAAGACCCTAAGCATTTGGTCAGTCAGGTTCTTGATACTCGACGGAAGTCGTATCTGCAATATGAAGTGTCGCTCGTCAGAGAGATTCGGGATCAAGAGTTCAAGATATTCTCTGATGCGGGCCGCGTCATGAGGCCTGTTTTCACGGTCCAGCAAGAAGACGATCCTGAGACTGGAATTGAAAAAGGCCACCTTGTATTGTCGAAAGAACTGGTGAACAAGCTGGCAAAGGAGCAAGCT-GAGCCTCCGGAAGAGCCAAGTATGAAGATTGGCTGGGAAGGGCTGATTCGCGCTGGGGCCGTCGAGTACTTGGATGCCGAGGAGGAGGAAACGTCCATGATATGCATGACACCGGAAGATCTCGATCTATATCGTCTTCAGAAGGCTGGTGTTCCCATCGAGGATGACATTGGCGATGATCTGAACAAGCGTCTCAAGACGAGAA-CCAACCCC-ACGACGCACATGTACACGCATTGTGAAATTCACCCGAGTATGATTCTCGGCATTTGTGCAAGCATCATTCCCTTCCCCGATCATAACCAG
>NBRC101742
NNNNNNNNNNNNNNNNNNNNNNNNNNNNNNNNNNNNNNNNNNNNNNNNNNNNATCTCGCGGTGGGAATCAAGCCTGGAACGCTGTCCAATGGTTTGAAGTATTCCTTGGCTACCGGTAACTGGGGGGACCAGAAAAAAGCGATGAACTCCACCGCGGGTGTTTCCCAAGTGCTCAATCGTTACACCTTCGCCTCCACATTATCTCATCTGAGGCGCACCAATACCCCCATTGGCAGAGATGGAAAGCTCGCCAAGCCTCGTCAACTGCACAACACCCACTGGGGCTTGGTTTGCCCTGCGGAAACGCCCGAAGGACAGGCTTGCGGTCTTGTCAAGAATTTGTCTCTGATGTGTTACGTCAGTGTCGGATCCCCTTCTGAGCCTTTGATCGAGTTCATGATCAATCGCGGCATGGAAGTTGTTGAAGAATATGAGCCACTGAGGTATCCGCATGCTACCAAGATCTTCGTCAACGGAGTCTGGGTAGGCATACATCAAGACCCCAAGCATTTGGTCAGTCAGGTTCTTGACACTCGACGGAAGTCGTATCTGCAATATGAAGTGTCGCTCATCAGAGATATTCGGGATCAAGAGTTCAAAATATTCTCTGACGCGGGCCGCGTCATGAGACCTGTTTTTACAGTCCAGCAAGAAGACGATCCTGAGACTGGAATTGAGAAAGGCCACCTTGTATTGTCGAAGGAACTGGTGAACAAACTTGCAAAGGAACAAGCC-GAGCCCCCGGAAGACCCAAGCATGAAGATTGGTTGGGAAGGGCTGATTCGCGCTGGGGCCGTTGAGTACTTGGATGCCGAGGAGGAGGAGACATCCATGATCTGCATGACACCAGAAGATCTCGATCTATATCGCCTTCAGAAGGCGGGTGTTGCCGTCGAAGATGACATTGGCGATGATCTCAATAAGCGTCTCAAGACGAGAA-CCAACCCC-ACGACACACATGTACACGCATTGTGAAATCCACCCGAGTATGATTCTCGGCATTTGTGCAAGCATCATTCCGTTTCCCGATCACAACCAG
>NBRC100942
ACTGAGCTCTCCAACTACTTGCGACGCTGCGTCGAGGGCAATCGACACTTCAATCTCGCGGTGGGAATCAAGCCTGGAACGCTGTCCAATGGTTTGAAGTATTCCTTGGCTACCGGTAACTGGGGGGACCAGAAAAAAGCGATGAACTCCACCGCGGGTGTTTCCCAAGTGCTCAATCGTTACACCTTCGCTTCCACATTATCTCATCTGAGGCGCACCAATACCCCCATTGGCAGAGATGGAAAGCTCGCCAAGCCTCGTCAACTGCACAACACCCACTGGGGCTTGGTTTGCCCTGCGGAAACGCCCGAAGGACAGGCTTGCGGTCTTGTCAAGAACTTGTCTCTGATGTGTTACGTCAGTGTCGGATCCCCCTCTGAGCCTTTGATCGAGTTCATGATCAATCGCGGCATGGAAGTTGTTGAAGAATATGAGCCACTGAGGTATCCGCATGCCACCAAGATCTTCGTCAATGGAGTCTGGGTAGGCATACATCAAGACCCTAAGCATTTGGTCAGTCAGGTTCTTGACACTCGACGGAAGTCGTATCTGCAATATGAAGTGTCGCTCATCAGAGATATTCGGGATCAAGAGTTCAAGATATTCTCTGACGCAGGCCGCGTCATGAGGCCTGTTTTCACAGTTCAGCAAGAAGACGATCCTGAGACTGGAATTGAGAAAGGCCACCTTGTGTTGTCGAAGGAACTGGTGAACAAACTTGCAAAGGAACAAGCC-GAGCCCCCGGAAGACCCAAGCATGAAGATTGGTTGGGAAGGGCTTATTCGCGCTGGGGCCGTTGAGTACTTGGATGCCGAAGAGGAGGAGACATCCATGATCTGCATGACACCAGAAGATCTCGATCTATATCGCCTTCAGAAGGCGGGTGTTGCCGTCGAGGATGACATTGGCGATGATCTTAATAAGCGTCTCAAGACGAGAA-CCAACCCC-ACAACACACATGTACACACATTGTGAAATCCACCCGAGTATGATTCTCGGCATTTGTGCAAGCATCATTCCCTTTCCCGATCACAACCAG
>NBRC101750
ACTGAGCTCTCCAACTATTTGCGACGCTGCGTCGAGGGCAATCGACACTTCAATCTCGCGGTGGGAATCAAGCCTGGAACGCTGTCCAATGGCTTGAAGTATTCCTTGGCTACCGGTAACTGGGGGGACCAGAAAAAGGCGATGAGCTCCACCGCGGGCGTTTCTCAAGTGCTCAACCGTTACACCTTCGCTTCCACATTATCTCACTTGAGGCGCACCAATACCCCCATTGGCAGAGATGGAAAGCTCGCCAAGCCTCGTCAACTGCACAACACTCACTGGGGCTTGGTTTGCCCTGCGGAAACGCCCGAAGGACAGGCTTGCGGTCTTGTCAAGAACTTGTCTCTGATGTGTTACGTAAGTGTCGGATCGCCTTCTGAGCCTTTGATCGAGTTCATGATCAATCGTGGCATGGAAGTTGTTGAAGAATACGAGCCACTGAGGTATCCACATGCTACCAAGATCTTCGTCAATGGAGTCTGGGTAGGCATACACCAAGACCCTAAGCATTTGGTCAGTCAGGTTCTTGACACTCGACGGAAGTCGTATCTGCAATATGAAGTGTCGCTCATCAGAGATATTCGGGATCAAGAGTTCAAGATATTCTCTGATGCGGGCCGCGTCATGAGGCCTGTTTTCACAGTCCAGCAAGAAGACGATCCTGAGACGGGAATTGAAAAAGGCCACCTCGTATTGTCGAAAGAACTGGTTAACAAACTTGCAAAGGAACAAGCT-GAGCCTCCGGAAGAGCCAAGCATGAAGATTGGCTGGGAAGGGCTGATTCGCGCTGGGGCTGTCGAGTACTTGGATGCCGAGGAGGAGGAAACTTCCATGATATGCATGACACCGGAAGATCTCGATCTATATCGCCTTCAGAAGGCCGGTGTTGCCATCGAGGATGACATTGGCGATGATCTTAACAAGCGTCTCAAGACGAGAA-CCAACCCC-ACGACACACATGTACACGCATTGTGAAATTCACCCGAGTATGATTCTCGGCATTTGTGCAAGCATCATTCCCTTCCCCGATCATAACCAA
>NBRC100744
ACTGAGCTCTCCAATTACTTGCGACGCTGCGTCGAGGGCAATCGACACTTCAATCTCGCGGTGGGAATCAAGCCTGGAACGCTGTCCAATGGCTTGAAGTATTCCTTGGCTACCGGTAACTGGGGGGACCAGAAAAAGGCGATGAGCTCCACCGCGGGCGTTTCTCAAGTGCTCAATCGTTACACCTTCGCTTCCACATTATCTCACTTGAGGCGCACCAATACCCCCATTGGCAGAGATGGAAAGCTCGCCAAGCCTCGTCAACTGCACAACACTCACTGGGGCTTGGTTTGCCCTGCGGAAACGCCCGAAGGACAAGCTTGCGGTCTTGTCAAGAACTTGTCTCTGATGTGTTACGTAAGTGTCGGATCGCCTTCTGAGCCTTTGATCGAGTTCATGATCAATCGTGGCATGGAAGTTGTTGAAGAATACGAGCCACTGAGGTATCCGCATGCTACCAAGATCTTCGTCAATGGAGTCTGGGTAGGCATACACCAAGACCCTAAACATTTGGTCAGTCAGGTTCTTGACACTCGACGGAAGTCGTATCTGCAATATGAAGTGTCGCTCATCAGAGATATTCGGGATCAAGAGTTCAAGATATTCTCTGACGCGGGCCGCGTCATGAGGCCTGTTTTCACAGTCCAGCAAGAAGACGATCCTGAGACGGGAATTGAAAAAGGCCATCTCGTATTGTCGAAAGAACTGGTGAACAAACTTGCAAAGGAACAAGCT-GAGCCTCCGGAAGAGCCAAGCATGAAGATTGGCTGGGAAGGGCTGATTCGCGCTGGGGCCGTCGAGTATCTGGATGCCGAGGAAGAGGAAACTTCCATGATATGCATGACACCGGAAGATCTCGATCTATATCGCCTTCAGAAGGCCGGTGTTGCCATCGAGGATGACATTGGCGATGATCTTAACAAGCGTCTCAAGACGAGAA-CCAACCCC-ACGACTCACATGTACACGCATTGTGAAATTCACCCGAGTATGATTCTCGGCATTTGTGCAAGCATCATTCCCTTCCCCGATCATAACCAA
>TNSF18547
ACTGAGCTCTCCAACTACTTGCGACGCTGCGTCGAGGGCAATCGACACTTCAATCTCGCGGTGGGAATCAAGCCTGGAACGCTGTCCAACGGCTTGAAGTATTCCCTGGCTACCGGCAACTGGGGAGACCAGAAAAAAGCGATGAGCTCCACCGCCGGCGTTTCTCAAGTGCTCAATCGTTACACCTTCGCTTCCACATTATCTCACTTGAGGCGCACCAATACCCCCATTGGCAGAGATGGAAAGCTCGCCAAGCCTCGTCAACTGCACAACACTCACTGGGGCTTGGTTTGCCCTGCGGAAACGCCCGAAGGACAGGCTTGCGGTCTTGTCAAGAACTTGTCTCTGATGTGTTATGTCAGCGTCGGGTCGCCTTCTGAGCCTTTGATCGAGTTCATGATCAATCGTGGCATGGAAGTTGTTGAAGAATATGAGCCACTGAGGTATCCGCATGCTACCAAGATCTTCGTCAACGGAGTGTGGGTAGGCATACATCAAGATCCTAAGCATTTGGTCAGTCAGGTTCTTGACACTCGACGGAAGTCGTATCTGCAATATGAAGTGTCGCTCGTCAGAGATATTCGGGATCAAGAGTTCAAGATATTCTCTGACGCGGGCCGCGTCATGAGGCCTGTTTTCACAGTCCAGCAAGAAGACGATCCTGAGACTGGAATTGAAAAAGGCCACCTTGTATTGTCGAAAGAACTGGTGAACAAACTTGCCAAGGAACAAGCT-GAGCCTCCGGAAGAGCCAAGCATGAAGATTGGCTGGGAAGGGCTGATTCGCGCTGGGGCCGTCGAGTACTTGGATGCCGAGGAGGAGGAAACTTCCATGATATGCATGACACCGGAAGATCTCGATCTATATCGCCTTCAGAAGGCTGGTGTTGCCATCGAGGATGACATTGGCGATGATCTCAACAAGCGTCTCAAGACGAGAA-CCAACCCC-ACGACACACATGTACACGCATTGTGAAATTCACCCGAGCATGATTCTCGGTATTTGTGCAAGCATCATTCCCTTCCCCGATCATAACCAG
>MFLU210270
ACGGAGCTTTCCAACTATCTGAGGAGGTGTGTTGAAGGCAATCGGCACTTCAATCTTGCGGTAGGAATCAAACCTGGTACTCTGTCCAACGGTTTGAAATATTCTCTAGCCACCGGAAACTGGGGAGATCAGAAAAAAGCCATGAGCTCCACGGCCGGTGTGTCTCAAGTACTCAACCGTTACACATTTGCCTCCACGCTATCACACTTGCGGCGTACCAACACTCCGATCGGAAGAGATGGAAAGCTCGCCAAACCACGTCAGCTGCACAACACACACTGGGGCCTAGTTTGCCCTGCAGAGACGCCTGAAGGACAGGCTTGCGGTCTGGTCAAAAATCTGTCTCTTATGTGCTATGTCAGTGTCGGCTCACCGTCTGAGCCCTTAATTGAGTTCATGATTAATCGGGGCATGGAAGTCGTCGAGGAATACGAACCATTAAGGTATCCGCACGCCACCAAAATCTTCGTCAACGGAGTTTGGGTAGGTATACATCAAGACCCCAAACACTTGGTCAGTCAGGTGCTTGACACCCGGCGAAAATCGTACTTGCAGTATGAGGTGTCACTGGTCAGAGATATCCGGGATCAAGAGTTCAAGATCTTCTCTGACGCTGGGCGTGTCATGAGGCCAGTATATACAGTTCAGCAAGAAGATGACCCAGAAACCGGGATCGAGAAGGGACACTTGGTTCTGTCAAAGGAGTTGGTGAACAAGCTTGCCAAGGAGCAGGCC-GAACCGCCAGATGACCCAAGTACAAAGATTGGTTGGGAAGGGCTGATCCGCGCTGGTGCAGTCGAGTACCTGGATGCTGAAGAAGAAGAAACGTCCATGATATGCATGACCCCCGAAGACCTCGATCTCTATCGCCTCCAGAAGGCTGGAGTTGCCGTGGAAGATGACATTGGCGACGATCTGAACAAGCGTCTGAAGACGAGGA-CCAACCCC-ACAACACATATGTACACCCACTGCGAAATTCATCCCAGTATGATTCTTGGCATCTGCGCTAGTATCATTCCATTTCCCGATCATAATCAG
>MFLU210271
ACGGAGCTTTCCAACTATCTGAGGAGGTGTGTTGAAGGCAATCGGCACTTCAATCTTGCGGTAGGAATCAAACCTGGTACTCTGTCCAACGGTTTGAAATATTCTCTAGCCACCGGAAACTGGGGAGATCAGAAAAAAGCCATGAGCTCCACGGCCGGTGTGTCTCAAGTACTCAACCGTTACACATTTGCCTCCACGCTATCACACTTGCGGCGTACCAACACTCCGATCGGAAGAGATGGAAAGCTCGCCAAACCACGTCAGCTGCACAACACACACTGGGGCCTAGTTTGCCCTGCAGAGACGCCTGAAGGACAGGCTTGCGGTCTGGTCAAAAATCTGTCTCTTATGTGCTATGTCAGTGTCGGCTCACCGTCTGAGCCCTTAATTGAGTTCATGATTAATCGGGGCATGGAAGTCGTCGAGGAATACGAACCATTAAGGTATCCGCACGCCACCAAAATCTTCGTCAACGGAGTTTGGGTAGGTATACATCAAGACCCCAAACACTTGGTCAGTCAGGTGCTTGACACCCGGCGAAAATCGTACTTGCAGTATGAGGTGTCACTGGTCAGAGATATCCGGGATCAAGAGTTCAAGATCTTCTCTGACGCTGGGCGTGTCATGAGGCCAGTATATACAGTTCAGCAAGAAGATGACCCAGAAACCGGGATCGAGAAGGGACACTTGGTTCTGTCAAAGGAGTTGGTGAACAAGCTTGCCAAGGAGCAGGCC-GAACCGCCAGATGACCCAAGTACAAAGATTGGTTGGGAAGGGCTGATCCGCGCTGGTGCAGTCGAGTACCTGGATGCTGAAGAAGAAGAAACGTCCATGATATGCATGACCCCCGAAGACCTCGATCTCTATCGCCTCCAGAAGGCTGGAGTTGCCGTGGAAGATGACATTGGCGACGATCTGAACAAGCGTCTGAAGACGAGGA-CCAACCCC-ACAACACATATGTACACCCACTGCGAAATTCATCCCAGTATGATTCTTGGCATCTGCGCTAGTATCATTCCATTTCCCGATCATAATCAG
>KUMCC3006
NNNNNNNNNNNNNNNNNNNNNNNNNNNNNNNNNNNNNNNNNNNNNNNNNNNNNNNNNNNNNNNNNNNNNNNNNNNNNNNNNNNNNNNNNNNNNNNNNNNNNNNNNNNNNNNNNNNNNNNNNNNNNNNNNNNNNNNNNNNNNNNNNNNNNNNNNNNNNNNNNNNNNNNNNNNNNNNNNNNNNNNNCATTTGCCTCCACGCTATCACACTTGCGGCGTACCAACACTCCGATCGGAAGAGATGGAAAGCTCGCCAAACCACGTCAACTGCACAACACACACTGGGGCTTAGTTTGCCCTGCCGAGACACCTGAAGGACAGGCTTGCGGTCTGGTCAAAAATCTGTCTCTTATGTGCTACGTCAGCGTTGGCTCACCGTCTGAGCCCTTAATTGAGTTCATGATTAATCGAGGCATGGAAGTCGTCGAGGAATACGAACCATTAAGGTATCCGCACGCCACCAAGATCTTCGTCAACGGGGTTTGGGTAGGTATACATCAAGACCCCAAACACCTGGTCAGTCAGGTGCTTGACACCCGGCGAAAATCGTACTTGCAGTATGAAGTGTCACTCGTCAGAGACATCCGGGATCAAGAGTTCAAGATCTTCTCTGACGCCGGGCGTGTCATGAGGCCAGTATATACAGTTCAGCAAGAAGATGACCCAGAAACCGGGATCGAGAAAGGACACTTGGTTCTGTCAAAGGAGTTGGTGAACAAGCTTGCCAAGGAGCAGGCC-GAACCGCCAGATGATCCAAGTACAAAGATTGGTTGGGAAGGTTTGATCCGCGCTGGTGCAGTCGAGTACCTGGATGCTGAAGAAGAAGAAACGTCCATGATATGCATGACGCCCGAGGACCTCGATTTGTATCGTCTCCAGAAGGCTGGAGTAGCCGTGGAAGATGACATTGGCGACGATCTTAACAAGCGTCTGAAGACGAGGA-CCAACCCC-ACAACACATATGTACACCCACTGCGAAATCCATCCCAGTATGATTCTTGGCATCTGTGCCAGTATCATTCCATTTCCCGATCATAATCAG
>KUMCC3007
NNNNNNNNNNNNNNNNNNNNNNNNNNNNNNNNNNNNNNNNNNNNNNNNNNNNNNNNNNNNNNNNNNNNNNNNNNNNNNNNNNNNNNNNNNNNNNNNNNNNNNNNNNNNNNNNNNNNNNNNNNNNNNNNNNNNNNNNNNNNNNNNNNNNNNNNNNNNNNNNNNNCTCAAGTACTCAACCGTTACACATTTGCCTCCACGCTATCACACTTGCGGCGTACCAACACTCCGATCGGAAGAGATGGAAAGCTCGCCAAACCACGTCAACTGCACAACACACACTGGGGCTTAGTTTGCCCTGCCGAGACACCTGAAGGACAGGCTTGCGGTCTGGTCAAAAATCTGTCTCTTATGTGCTACGTCAGCGTTGGCTCACCGTCTGAGCCCTTAATTGAGTTCATGATTAATCGAGGCATGGAAGTCGTCGAGGAATACGAACCATTAAGGTATCCGCACGCCACCAAGATCTTCGTCAACGGGGTTTGGGTAGGTATACATCAAGACCCCAAACACCTGGTCAGTCAGGTGCTTGACACCCGGCGAAAATCGTACTTGCAGTATGAAGTGTCACTCGTCAGAGACATCCGGGATCAAGAGTTCAAGATCTTCTCTGACGCCGGGCGTGTCATGAGGCCAGTATATACAGTTCAGCAAGAAGATGACCCAGAAACCGGGATCGAGAAAGGACACTTGGTTCTGTCAAAGGAGTTGGTGAACAAGCTTGCCAAGGAGCAGGCC-GAACCGCCAGATGATCCAAGTACAAAGATTGGTTGGGAAGGTTTGATCCGCGCTGGTGCAGTCGAGTACCTGGATGCTGAAGAAGAAGAAACGTCCATGATATGCATGACGCCCGAGGACCTCGATTTGTATCGTCTCCAGAAGGCTGGAGTAGCCGTGGAAGATGACATTGGCGACGATCTTAACAAGCGTCTGAAGACGAGGA-CCAACCCC-ACAACACATATGTACACCCACTGCGAAATCCATCCCAGTATGATTCTTGGCATCTGTGCCAGTATCATTCCATTTCCCGATCATAATCAG
>NBRC109993
ACGGAGCTCTCGAATTACCTGAGGCGATGTGTCGAGGGCAACCGACACTTCAACCTGGCAGTGGGCATCAAACCCGGCACCCTTTCCAACGGCCTGAAGTATTCTCTCGCCACCGGTAATTGGGGAGATCAGAAGAAGGCAATGAGCTCCACGGCAGGTGTCTCTCAAGTGCTGAACCGTTATACCTTTGCTTCCACCTTGTCGCATCTTCGACGTACCAACACTCCTATTGGAAGAGATGGCAAGCTCGCAAAACCGCGCCAACTGCACAACACACACTGGGGTCTCGTCTGCCCGGCTGAGACCCCCGAGGGACAGGCTTGTGGTTTGGTCAAGAATTTGTCTCTCATGTGTTACGTCAGCGTCGGCTCGCCATCCGAACCACTAGTCGAGTTCATGATCAACCGAGGAATGGAGGTGGTGGAGGAATACGAACCGCTGAGATATCCACATGCGACCAAGATCTTCGTCAACGGAGTCTGGGTTGGCGTGCACCAGGATCCGAAACACTTGGTCAACCAAGTGCTGGACACGCGCCGAAAGTCGTATTTACAGTACGAAGTCTCGCTCATCCGGGAGATCAGGGATCAAGAGTTCAAGATCTTCTCCGATGCGGGCCGAGTAATGCGACCGGTGTTCACTGTTCAGCAGGAAGATGATCCGGAGACAGGAATCGAGAAGGGGCATCTGGTCTTGTCCAAAGAGCTGGTGACCAAGCTCGCCAAAGAACAGGCC-GAGCCCCCGGAGAATTCTAGTATGAAGATTGGCTGGGAAGGCCTCATCCGAGCCGGTGCCGTTGAGTATCTTGATGCCGAGGAAGAGGAGACATCCATGATCTGCATGACTCCGGAAGACCTCGAGCTCTACCGTCTTCAGAAGGCCGGTGTTGCCGTCGACGACGACATTGGCGACGACCTGAACAAGAGGCTCAAGACGAGGA-CTAACCCG-ACGACGCACATGTATACGCATTGCGAGATCCATCCCAGCATGATTCTGGGAATATGTGCTAGTATCATTCCGTTCCCGGATCATAACCAG
>GACPXS08
ACAGAACTCTCCAACTATCTGAGGCGATGTGTTGAGGGCAACCGACACTTTAACCTGGCAGTGGGCATCAAACCCGGAACCCTGTCCAACGGCTTGAAATATTCCCTCGCCACCGGTAACTGGGGAGATCAGAAGAAGGCAATGAGCTCCACTGCAGGTGTCTCGCAAGTGCTGAATCGTTATACCTTTGCTTCCACCTTGTCTCACCTGCGGCGTACCAACACGCCTATTGGGAGAGATGGAAAACTCGCCAAACCGCGCCAGCTACACAACACACACTGGGGTCTTGTCTGTCCAGCTGAGACCCCCGAGGGACAGGCTTGTGGTCTGGTCAAGAATTTGTCTCTGATGTGTTATGTCAGCGTCGGCTCGCCATCCGAACCGTTGGTCGAGTTCATGATTAACCGAGGCATGGAGGTGGTGGAGGAGTACGAACCACTAAGATATCCGCATGCGACCAAGATCTTTGTTAATGGAGTCTGGGTCGGCGTGCACCAGGACCCAAAGCATTTGGTTAACCAGGTGCTGGATACACGCCGAAAGTCGTATTTGCAGTACGAAGTCTCACTCATTCGGGAGATCAGGGATCAAGAGTTCAAGATCTTTTCCGATGCGGGCCGAGTGATGCGACCAGTATTCACCGTTCAGCAAGAAGATGATCCGGAGACGGGAATCGAAAAGGGGCATCTTGTCTTGTCCAAGGAACTGGTGAACAAGCTCGCCAAAGAACAGGCC-GAGCCCCCAGAGAATCCGAATATGAAGATTGGCTGGGAAGGCCTCATCCGAGCCGGAGCTGTCGAGTACCTGGATGCGGAGGAAGAGGAGACATCCATGATCTGCATGACTCCGGAAGACCTCGAGCTTTACCGTCTTCAGAAGGCCGGTGTAGCAGTGGACGACGACATTGGCGATGACCTCAACAAGAGGCTCAAGACAAGGA-CTAACCCG-ACAACGCACATGTATACACACTGCGAGATCCATCCCAGCATGATTCTGGGAATATGTGCTAGTATCATTCCATTTCCGGATCATAACCAG
>GACPCCXS08
ACAGAACTCTCCAACTATCTGAGGCGATGTGTTGAGGGCAACCGACACTTTAACCTGGCAGTGGGCATCAAACCCGGAACCCTGTCCAACGGCTTGAAATATTCCCTCGCCACCGGTAACTGGGGAGATCAGAAGAAGGCAATGAGCTCCACTGCAGGTGTCTCGCAAGTGCTGAATCGTTATACCTTTGCTTCCACCTTGTCTCACCTGCGGCGTACCAACACGCCTATTGGGAGAGATGGAAAACTCGCCAAACCGCGCCAGCTACACAACACACACTGGGGTCTTGTCTGTCCAGCTGAGACCCCCGAGGGACAGGCTTGTGGTCTGGTCAAGAATTTGTCTCTGATGTGTTATGTCAGCGTCGGCTCGCCATCCGAACCGTTGGTCGAGTTCATGATTAACCGAGGCATGGAGGTGGTGGAGGAGTACGAACCACTAAGATATCCGCATGCGACCAAGATCTTTGTTAATGGAGTCTGGGTCGGCGTGCACCAGGACCCAAAGCATTTGGTTAACCAGGTGCTGGATACACGCCGAAAGTCGTATTTGCAGTACGAAGTCTCACTCATTCGGGAGATCAGGGATCAAGAGTTCAAGATCTTTTCCGATGCGGGCCGAGTGATGCGACCAGTATTCACCGTTCAGCAAGAAGATGATCCGGAGACGGGAATCGAAAAGGGGCATCTTGTCTTGTCCAAGGAACTGGTGAACAAGCTCGCCAAAGAACAGGCC-GAGCCCCCAGAGAATCCGAATATGAAGATTGGCTGGGAAGGCCTCATCCGAGCCGGAGCTGTCGAGTACCTGGATGCGGAGGAAGAGGAGACATCCATGATCTGCATGACTCCGGAAGACCTCGAGCTTTACCGTCTTCAGAAGGCCGGTGTAGCAGTGGACGACGACATTGGCGATGACCTCAACAAGAGGCTCAAGACAAGGA-CTAACCCG-ACAACGCACATGTATACACACTGCGAGATCCATCCCAGCATGATTCTGGGAATATGTGCTAGTATCATTCCATTTCCGGATCATAACCAG
>CBS116.25
NNNNNNNNNNNNNNNNNNNNNNNNNNNNNNNNNNNNNNNNNNNNNNNNTTCAACCTCGCTGTTGGTATCAAGCCTGGAACTCTGTCCAACGGTCTCAAGTACTCTCTTGCCACAGGAAACTGGGGCGATCAAAAGAAGGCCATGAGCTCTACTGCTGGTGTGTCTCAGGTGCTGAATCGTTACACTTTTGCTTCTACTTTGTCGCATTTGCGACGTACCAATACACCTATTGGCAGAGATGGTAAACTGGCAAAGCCTCGCCAGTTGCACAACACACATTGGGGACTTGTCTGCCCTGCCGAGACTCCAGAAGGACAAGCTTGTGGTCTGGTCAAGAATCTTTCGCTCATGTGCTACGTCAGTGTTGGTTCTCCTGCTGAGCCTCTCGTTGACTTCATGATCAACAGAGGCATGGAAGTTATTGAAGAGTATGAGCCGCTGCGATACCCGCATGCGACCAAGATTTTCGTCAACGGAGTCTGGGTCGGTGTTCACCAAGATCCTAAGCACTTGGTTAACCAAGTTTTCGATACTCGCCGTAAGGGTTACTTGCAGTACGAGGTCTCCCTTATTCGTGATATTCGAGACCAAGAGTTCAAGATCTTCTCAGACGCCGGCAGAGTTATGCGTCCCGTATTCACGGTTCAGCAAGAAGATGACCAAGACACTGGTCTTGAGAAGGGTCAGCTTGTTTTAACCAAGGACTTGGTTAACAAGCTGGCTCAAGAACAAGTT-GAGCCCCCTGATGACATAGAGCAAAAGTTTGGTTGGGAAGGCCTCATCAAGGCAGGAGCTGTCGAATATTTGGACGCAGAAGAAGAGGAGACCTCCATGATCTGCATGACTCCTGAAGATTTGGAGTTCTATCGATTGCAGAAGGCCGGTATTGCCATGGATGATGACCCAGGCGACGATCCAAACAAGCGTTTAAAGACAAAGA-CAAACCCA-ACTACGCACATGTACACTCACTGTGAGATTCATCCTAGTATGATTNNNNNNNNNNNNNNNNNNNNNNNNNNNNNNNNNNNNNNNNNNNNN
>CBS704.86
ACCGAACTGGCCAATTATCTTCGACGATGCGTTGAGGGTGGCCGTCACTTCAACTTGGCTGTTGGTATCAAGCCTGGTACTCTCTCCAACGGTCTCAAGTATTCTCTCGCAACTGGTAACTGGGGTGATCAGAAGAAGGCCATGAGCTCAACTGCTGGTGTCTCCCAAGTGTTGAACAGATACACTTTCGCATCCACCTTGTCACATTTGAGACGTACCAATACTCCTATTGGTAGAGATGGCAAGCTTGCCAAGCCACGCCAGCTTCACAACACACATTGGGGCTTGGTTTGTCCTGCTGAAACTCCAGAAGGACAGGCTTGCGGTCTCGTCAAGAATTTGTCTCTGATGTGCTACGTTAGTGTAGGATCTCCAGCCGAGCCCCTTGTGGACTTCATGATCAACAGAGGAATGGAAGTCATCGAAGAATACGAACCTCTTCGATATCCCCACGCTACCAAGATTTTCGTCAACGGAGTCTGGGTTGGTGTTCACCAAGATCCCAAGCACTTGGTCAACCAAGTCTTTGATACGCGCCGCAAGGGTTACTTGCAGTACGAGGTGTCGCTGATTCGTGACATCCGTGACCAGGAATTCAAGATTTTCTCTGATGCTGGTCGTGTCATGCGACCAGTCTTCACCGTTCAGCAAGAAGACGATGTAGACACTGGTCTAGAAAAGGGACAACTTGTCCTGACCAAGGACATCGTTCGCAAGCTGATGCAAGAACAAGCC-GAACCTCCTGATGATCCAGAAATGAAGGTCGGCTGGGAGGGCTTGATCAAGGCTGGAGCTGTCGAATACTTGGATGCAGAAGAAGAAGAAACTTCGATGATCTGCATGACTCCAGAGGATCTTGAGTTTTACAGATTGCAGAAGGCCGGTGTAGCAATGGATGATGACCCCGGTGACAACCCAAACAAGCGTCTGAAGACCAAAA-CCAACCCT-ACCACCCACATGTACACGCATTGTGAGATTCATCCCAGTATGATTCTCGGNNNNNNNNNNNNNNNNNNNNNNNNNNNNNNNNNNNNNNNN
>DY05421
ACCGAGCTCTCCAACTACTTGCGACGCTGCGTCGAGGGCAACCGACACTTCAATCTGGCGGTGGGAATCAAGCCTGGAACGCTGTCCAATGGTTTGAAGTATTCCTTGGCTACCGGTAACTGGGGGGACCAGAAAAAGGCGATGAGCTCCACCGCGGGCGTTTCTCAAGTGCTCAATCGCTACACCTTCGCTTCCACATTATCCCACTTGAGGCGCACCAATACCCCCATTGGCAGAGATGGAAAGCTCGCTAAGCCTCGTCAACTGCACAACACCCACTGGGGGCTGGTTTGCCCTGCGGAAACGCCCGAAGGACAGGCTTGCGGTCTTGTCAAGAACTTGTCTCTGATGTGTTATGTCAGTGTCGGATCGCCTTCTGAGCCTTTGATCGAGTTCATGATCAATCGTGGCATGGAAGTGGTTGAAGAATATGAACCACTGAGGTATCCGCATGCTACCAAGATCTTCGTCAATGGAGTCTGGGTAGGTATACATCAAGACCCTAAGCATTTGGTCAGTCAGGTTCTTGACACTCGACGGAAGTCGTATCTGCAATATGAAGTGTCGCTCGTCAGAGATATTCGGGATCAAGAGTTCAAGATATTCTCTGATGCGGGTCGCGTCATGAGGCCTGTTTTCACAGTCCAGCAAGAAGACGATCCTGAGACTGGAATTGAGAAAGGTCATCTTGTATTGTCGAAAGAACTGGTGAACAAACTGGCAAAGGAACAAGCCCGAGCCTCCGGAAGACCCAAGCATGAAGATTGGCTGGGAAGGGCTGATTCGCGCTGGGGCCGTCGAGTACTTGGATGCCGAGGAGGAGGAGACATCCATGATCTGCATGACACCAGAAGATCTCGATCTATATCGCCTTCAGAAAGCTGGTGTTGCTGTCGAGGATGACATTGGCGATGATCTTAATAAGCGTCTCAAGACGAGAAACCAACCCCCACGACCCANNNNNNNNNNNNNNNNNNNNNNNNNNNNNNNNNNNNNNNNNNNNNNNNNNNNNNNNNNNNNNNNNNNNNNNNNNNNNNNNNN
>DY05422
TCCGAGCTCTCCAACTACTTGCGACGCTGCGTCGAGGGCAACCGACACTTCAATCTGGCGGTGGGAATCAAGCCTGGAACGCTGTCCAATGGTTTGAAGTATTCCTTGGCTACCGGTAACTGGGGGGACCAGAAAAAGGCGATGAGCTCCACCGCGGGCGTTTCTCAAGTGCTCAATCGCTACACCTTCGCTTCCACATTATCCCACTTGAGGCGCACCAATACCCCCATTGGCAGAGATGGAAAGCTCGCTAAGCCTCGTCAACTGCACAACACCCACTGGGGGCTGGTTTGCCCTGCGGAAACGCCCGAAGGACAGGCTTGCGGTCTTGTCAAGAACTTGTCTCTGATGTGTTATGTCAGTGTCGGATCGCCTTCTGAGCCTTTGATCGAGTTCATGATCAATCGTGGCATGGAAGTGGTTGAAGAATATGAACCACTGAGGTATCCGCATGCTACCAAGATCTTCGTCAATGGAGTCTGGGTAGGTATACATCAAGACCCTAAGCATTTGGTCAGTCAGGTTCTTGACACTCGACGGAAGTCGTATCTGCAATATGAAGTGTCGCTCGTCAGAGATATTCGGGATCAAGAGTTCAAGATATTCTCTGATGCGGGTCGCGTCATGAGGCCTGTTTTCACAGTCCAGCAAGAAGACGATCCTGAGACTGGAATTGAGAAAGGTCATCTTGTATTGTCGAAAGAACTGGTGAACAAACTGGCAAAGGAACAAGCCCGAGCCTCCGGAAGACCCAAGCATGAAGATTGGCTGGGAAGGGCTGATTCGCGCTGGGGCCGTCGAGTACTTGGATGCCGAGGAGGAGGAGACATCCATGATCTGCATGACACCAGAAGATCTCGATCTATATCGCCTTCAGAAAGCTGGTGTTGCTGTCGAGGATGACATTGGCGATGATCTTAATAAGCGTCTCAAGACGAGAAACCAACCCCCACGACCCACATGTACACGCATTNNNNNNNNNNNNNNNNNNNNNNNNNNNNNNNNNNNNNNNNNNNNNNNNNNNNNNNNNNNNNNNNNNNN
