# Supplementary material for: ﻿Two new Cordyceps-like species, Perennicordycepszongqii sp. nov. (Polycephalomycetaceae) and Purpureocilliumzongqii sp. nov. (Ophiocordycipitaceae), in Hypocreales from karst region of China
Source: MycoKeys. 2024 Nov 7;110:141–58. doi: 10.3897/mycokeys.110.135724 (PMC11565184; doi:10.3897/mycokeys.110.135724)
Supplement: Supplementary material 4 — Alignment dataset 4 [file mycokeys-110-141-s004.fas]

>NBRC103836
CGCTATCCTCATTATCGCTGCCGGCACTGGTGAGTTCGAGGCTGGTATCTCCAAGGACGGCCAGACCCGTGAGCACGCTCTGCTCGCCTACACCCTGGGTGTCAAGCAGCTCATCGTCGCCATCAACAAGATGGACACTGCCAAATGGGCCGAGGCTCGTTACCTGGAAATCATCAAGGAGACGTCCAACTTCATCAAGAAGGTCGGCTACAACCCCAAGACCGTTGCTTTCGTCCCCATCTCTGGTTTCAACGGTGACAACATGCTCGCCGCCTCCACCAACTGCCCCTGGTACAAGGGCTGGGAGAAGGAGACCAAGGCTGGCAAGTCCACTGGCAAGACCCTGCTTGAGGCTATTGACGCCATCGAGCCCCCCAAGCGTCCCACCGACAAGCCCCTTCGTCTTCCCCTTCAGGACGTGTACAAGATTGGCGGTATCGGAACTGTTCCCGTCGGCCGTATTGAGACTGGTATCATCAAGCCTGGCATGATCGTCACTTTCGCTCCCTCCAACGTCACCACTGAAGTCAAGTCTGTGGAGATGCACCACGAGCAGCTTACTCAGGGTCAGCCCGGTGACAACGTTGGTTTCAACGTGAAGAACGTCTCTGTCAAGGAAATCCGCCGTGGCAACGTCGCCGGTGACTCCAAGAACGACCCTCCTACTGGCGCTGCTTCCTTCGCCGCTCAGGTCATTGTTCTCAACCACCCTGGTCAGGTCGGCGCCGGCTATGCTCCCGTCCTGGATTGCCACACCGCTCACATTGCCTGCAAGTTCGCTGAGATCCAGGAGAAGATTGACCGCCGT-ACCGGCAAGTCTGTCGAGACTTCTCCCAAGTTCATCAAGTCTGGAGACTCTGCCATCGTCAAGATGGTTCCCTCCAAGCCCATGT
>NBRC101740
NNNNNNNNNNNTTATCGCTGCCGGCACTGGTGAGTTCGAGGCTGGTATCTCCAAGGACGGCCAGACCCGTGAGCACGCTCTGCTCGCCTACACCCTGGGTGTCAAGCAGCTCATCGTCGCCATCAACAAGATGGACACTGCCAAATGGGCCGAGGCTCGTTACCTGGAAATCATCAAGGAGACGTCCAACTTCATCAAGAAGGTCGGCTACAACCCCAAGACCGTTGCTTTCGTCCCCATCTCTGGTTTCAACGGTGACAACATGCTCGCCGCCTCCACCAACTGCCCCTGGTACAAGGGCTGGGAGAAGGAGACCAAGGCTGGCAAGTCCACTGGCAAGACCCTGCTTGAGGCTATTGACGCCATCGAGCCCCCCAAGCGTCCCACCGACAAGCCCCTTCGTCTTCCCCTTCAGGACGTGTACAAGATTGGCGGTATTGGAACTGTTCCCGTCGGCCGTATTGAGACTGGTATCATCAAGCCTGGCATGATCGTCACTTTCGCTCCCTCCAACGTCACCACTGAAGTCAAGTCTGTGGAGATGCACCACGAGCAGCTTACTCAGGGTCAGCCCGGTGACAACGTTGGTTTCAACGTGAAGAACGTCTCTGTCAAGGAAATCCGCCGTGGCAACGTCGCCGGTGACTCCAAGAACGACCCTCCTACTGGCGCTGCTTCCTTCGCCGCTCAGGTCATTGTTCTCAACCACCCTGGTCAGGTCGGCGCCGGCTATGCTCCCGTCCTGGATTGCCACACCGCTCACATTGCCTGCAAGTTCGCTGAGATCCAGGAGAAGATTGACCGCCGT-ACCGGCAAGTCTGTCGAGACTTCTCCCAAGTTCATCAAGTCTGGAGACTCTGCCATCGTCAAGATGGTTCCCTCCAAGCCCATGT
>MFLU210264
CGCTATCCTCATTATCGCTGCCGGTACTGGTGAGTTCGAGGCTGGTATCTCCAAGGATGGCCAGACCCGTGAGCACGCTCTGCTCGCCTTCACCCTGGGTGTCAAGCAGCTCATCGTTGCCATCAACAAGATGGACACTGCCCAATGGGCCGAGTCTCGCTACCTGGAAATCATCAGGGAGACGTCCAGCTTCGTCAAGAAGGTCGGCTACAACCCCAAAGCCGTTGCTTTCGTCCCCATCTCTGGTTATGACGGCGACAACATGAAAGAGCCCTCCCAAAAATGCCCCTGGTACAAGGGCTGGGAGAAGGAGACCAAGGATGGCAAGTCCACTGGCAAGACCTTGCTTGAGGCTATTGACGCCATCGAGCCCCCGAAGCGTCCCACCGAGAAGCCCCTACGTCTTCCCCTCCAGGATGTGTACAAGATTGGCGGTATTGGAACTGTTCCCGTCGGCCGTGTCGAGACTGGTATTATCAAGCCTGGCATGGTCGTCACCTTTGCTCCCTCCAACGTCACCACTGAAGTCAAGTCGGTAGAGATGCACCACGAGCAGCTTACTGAGGGTAAGCCCGGTGACAACGTCGGCTTCAACGTGAAGAACGTCTCTGTCAAGGAAATTCGCCGTGGCAACGTCGCCGGTGACTCCAAGAACGACCCTCCTTGTGGCGCTACCTCTTTCACCGCTCAGGTCATTGTTCTCAACCACCCTGGTCAGGTCGGCGCCGGCTATGCTCCCGTCCTGGACTGCCACACCGCTCACATTGCCTGCAAGTTCGCCGAGATTCAGGAGAAGATTGACCGCCGT-ACCGGCAAGTCTGTCGAGTCTGCTCCCAAGTTCATCAAGTCTGGTGACTCCGCCGTCGTCAAGATGGTTCCCTCCAAGCCCATGT
>MFLU210263
CGCT-TCCTCATTATCGCTGCCGGTACTGGTGAGTTCGAGGCTGGTATCTCCAAGGATGGCCAGACCCGTGAGCACGCTCTGCTCGCCTTCACCCTGGGTGTCAAGCAGCTCATCGTTGCCATCAACAAGATGGACACTGCCCAATGGGCCGAGTCTCGCTACCTGGAAATCATCAGGGAGACGTCCAGCTTCGTCAAGAAGGTCGGCTACAACCCCAAAGCCGTTGCTTTCGTCCCCATCTCTGGTTATGACGGCGACAACATGAAAGAGCCCTCCCAAAAATGCCCCTGGTACAAGGGCTGGGAGAAGGAGACCAAGGATGGCAAGTCCACTGGCAAGACCTTGCTTGAGGCTATTGACGCCATCGAGCCCCCGAAGCGTCCCACCGAGAAGCCCCTACGTCTTCCCCTCCAGGATGTGTACAAGATTGGCGGTATTGGAACTGTTCCCGTCGGCCGTGTCGAGACTGGTATTATCAAGCCTGGCATGGTCGTCACCTTTGCTCCCTCCAACGTCACCACTGAAGTCAAGTCGGTAGAGATGCACCACGAGCAGCTTACTGAGGGTAAGCCCGGTGACAACGTCGGCTTCAACGTGAAGAACGTCTCTGTCAAGGAAATTCGCCGTGGCAACGTCGCCGGTGACTCCAAGAACGACCCTCCTTGTGGCGCTACCTCTTTCACCGCTCAGGTCATTGTTCTCAACCACCCTGGTCAGGTCGGCGCCGGCTATGCTCCCGTCCTGGACTGCCACACCGCTCACATTGCCTGCAAGTTCGCCGAGATTCAGGAGAAGATTGACCGCCGT-ACCGGCAAGTCTGTCGAGTCTGCTCCCAAGTTCATCAAGTCTGGTGACTCCGCCGTCGTCAAGATGGTTCC-TCCAAGCCCATGT
>MFLU210262
CGCTATCCTCATTATCGCTGCCGGTACTGGTGAGTTCGAGGCTGGTATCTCCAAGGATGGCCAGACCCGTGAGCACGCTCTGCTCGCCTTCACCCTGGGTGTCAAGCAGCTCATCGTTGCCATCAACAAGATGGACACTGCCCAATGGGCCGAGTCTCGCTACCTGGAAATCATCAGGGAGACGTCCAGCTTCGTCAAGAAGGTCGGCTACAACCCCAAAGCCGTTGCTTTCGTCCCCATCTCTGGTTATGACGGCGACAACATGAAAGAGCCCTCCCAAAAATGCCCCTGGTACAAGGGCTGGGAGAAGGAGACCAAGGATGGCAAGTCCACTGGCAAGACCTTGCTTGAGGCTATTGACGCCATCGAGCCCCCGAAGCGTCCCACCGAGAAGCCCCTACGTCTTCCCCTCCAGGATGTGTACAAGATTGGCGGTATTGGAACTGTTCCCGTCGGCCGTGTCGAGACTGGTATTATCAAGCCTGGCATGGTCGTCACCTTTGCTCCCTCCAACGTCACCACTGAAGTCAAGTCGGTAGAGATGCACCACGAGCAGCTTACTGAGGGTAAGCCCGGTGACAACGTCGGCTTCAACGTGAAGAACGTCTCTGTCAAGGAAATTCGCCGTGGCAACGTCGCCGGTGACTCCAAGAACGACCCTCCTTGTGGCGCTACCTCTTTCACCGCTCAGGTCATTGTTCTCAACCACCCTGGTCAGGTCGGCGCCGGCTATGCTCCCGTCCTGGACTGCCACACCGCTCACATTGCCTGCAAGTTCGCCGAGATTCAGGAGAAGATTGACCGCCGT-ACCGGCAAGTCTGTCGAGTCTGCTCCCAAGTTCATCAAGTCTGGTGACTCCGCCGTCGTCAAGATGGTTCCCTCCAAGCCCATGT
>NBRC101742
NNNNNNNNNNNNNNNNNNNNNCGGCACTGGTGAGTTCGAGGCTGGTATCTCCAAGGACGGCCAGACCCGTGAGCACGCTTTGCTCGCCTACACCCTGGGTGTCAAGCAGCTCATCGTGGCCATCAACAAGATGGACACTGCCAAATGGGCCGAGGCTCGTTACTTGGAAATCATCAAGGAGACGTCCAACTTTATCAAGAAGGTCGGCTACAACCCCAAGACTGTTGCTTTCGTCCCCATCTCTGGTTTCAACGGTGACAACATGCTCGCCGCCTCCACCAACTGCCCCTGGTACAAGGGCTGGGAGAAGGAGACCAAGGCTGGCAAGTCCACCGGCAAGACTTTGCTTGAGGCTATCGACTCCATCGAGCCCCCCCAGCGCCCCACCGAAAAGCCCCTTCGTCTTCCTCTCCAGGATGTGTACAAGATTGGAGGTATTGGAACTGTTCCCGTCGGCCGTATTGAGACTGGTATCATCAAGCCTGGCATGATTGTCACTTTCGCTCCCTCCAACGTCACCACTGAAGTCAAGTCTGTGGAGATGCACCACGAGCAGCTTAGTGAGGGTGTGCCCGGTGACAACGTTGGTTTCAACGTGAAGAACGTCTCTGTCAAGGAAATTCGCCGTGGCAACGTCGCCGGTGACTCCAAGAACGACCCTCCTCTCGGCGCTGCTTCTTTCGCCGCTCAGGTCATTGTTCTCAACCACCCTGGTCAGGTCGGCGCCGGCTATGCTCCCGTCCTGGACTGCCACACCGCTCACATTGCCTGCAAGTTCGCTGAGATCCAGGAGAAGATTGACCGACGT-ACCGGCAAGTCCATCGAGACTAACCCCAAGTTCATCAAGTCTGGAGACTCTGCCATCGTCAAGATGATTCCCTCCAAGNNNNNNN
>NBRC100942
CGCTATCCTCATTATCGCTGCCGGCACTGGTGAGTTCGAGGCTGGTATCTCCAAGGACGGCCAGACCCGTGAGCACGCTTTGCTCGCCTACACCCTGGGTGTCAAGCAGCTCATCGTGGCCATCAACAAGATGGACACTGCCAAATGGGCCGAGGCTCGTTACCTGGAAATCATCAAGGAGACGTCCAACTTCATCAAGAAGGTCGGCTACAACCCCAAGACCGTTGCTTTCGTCCCCATCTCTGGTTTCAACGGTGACAACATGCTCGCCGCCTCCACCAACTGCCCCTGGTACAAGGGCTGGGAGAAGGAGACCAAGGCTGGCAAGTCCACTGGCAAGACCTTGCTTGAGGCTATCGACTCCATCGAGCCCCCCCAGCGCCCCACCGAAAAGCCCCTTCGTCTTCCTCTCCAGGATGTGTACAAGATTGGAGGTATTGGAACTGTTCCCGTCGGCCGTATTGAGACTGGTATCATCAAGCCTGGCATGATTGTCACTTTCGCTCCCTCCAACGTCACCACTGAAGTCAAGTCTGTGGAGATGCACCACGAGCAGCTTAGTGAGGGTGTGCCCGGTGACAACGTTGGTTTCAACGTGAAGAACGTCTCTGTCAAGGAAATTCGCCGTGGCAACGTCGCCGGTGACTCCAAGAACGACCCACCTCTCGGCGCTGCTTCTTTCGCCGCTCAGGTCATTGTTCTCAACCACCCTGGTCAGGTCGGCGCCGGCTATGCTCCCGTCCTGGACTGCCACACCGCTCACATTGCCTGCAAGTTCGCTGAGATCCAGGAGAAGATTGACCGACGT-ACCGGCAAGTCTATCGAGACTAACCCCAAGTTCATCAAGTCTGGAGACTCTGCCATCGTCAAGATGATTCCCTCCAAGCCCATGT
>NBRC101750
CGCTATCCTCATTATCGCTGCCGGTACTGGTGAGTTCGAGGCTGGTATCTCCAAGGATGGCCAGACCCGTGAGCACGCTCTGCTCGCCTACACCCTGGGTGTCAAGCAGCTCATCGTTGCCATCAACAAGATGGACACTGCCAAATGGGCCGAGGCTCGTTACCTGGAAATCATCAAGGAGACGTCTAACTTCATCAAGAAGGTCGGCTACAACCCCAAGACCGTTGCTTTCGTCCCCATCTCTGGTTTCAACGGTGACAACATGCTCGCCGCCTCCACCAACTGCCCCTGGTACAAGGGCTGGGAGAAGGAGACCAAGGCTGGCAAGTCCACTGGCAAGACCTTGCTTGAGGCTATTGACGCCATCGAGCCCCCCAAGCGCCCCACCGACAAGCCCCTCCGTCTTCCCCTCCAGGATGTGTACAAGATTGGCGGTATTGGAACTGTTCCCGTCGGCCGTATCGAGACTGGTATTATCAAGCCTGGCATGATCGTCACTTTCGCTCCCTCCAACGTCACCACTGAAGTCAAGTCGGTGGAGATGCACCACGAGCAGCTTACTCAGGGTCAGCCCGGTGACAACGTTGGTTTCAATGTGAAGAACGTCTCTGTCAAGGAAATTCGCCGTGGCAACGTCGCCGGTGACTCCAAGAACGACCCTCCTACTGGCGCTGCCTCTTTCGCCGCTCAGGTCATTGTTCTCAACCACCCTGGTCAGGTCGGCGCCGGCTATGCTCCCGTCCTGGACTGCCACACCGCTCACATTGCCTGCAAGTTCGCTGAGATTCAGGAGAAGATTGACCGCCGT-ACCGGCAAGTCTGTCGAGACTGCTCCCAAGTTCATCAAGTCTGGTGACTCTGCCATCGTCAAGATGATTCCCTCCAAGCCCATGT
>NBRC100744
CGCTATCCTCATTATCGCTGCCGGTACTGGTGAGTTCGAGGCTGGTATCTCCAAGGATGGCCAGACCCGTGAGCACGCTCTGCTCGCCTACACCCTGGGTGTCAAGCAGCTCATCGTTGCCATCAACAAGATGGACACTGCCAAATGGGCCGAGGCTCGTTACCTGGAAATCATCAAGGAGACGTCCAACTTCATCAAGAAGGTCGGCTACAACCCCAAGACCGTTGCTTTCGTCCCCATCTCTGGTTTCAACGGTGACAACATGCTCGCCGCCTCCAGCAACTGCCCCTGGTACAAGGGCTGGGAGAAGGAGACCAAGGCTGGCAAGTCCACTGGCAAGACCTTGCTTGAGGCTATTGACGCCATCGAGCCCCCCAAGCGCCCCACCGACAAGCCCCTCCGTCTTCCCCTCCAGGATGTGTACAAGATTGGCGGTATTGGAACTGTTCCCGTCGGCCGTATCGAGACTGGTATTATCAAGCCTGGCATGATCGTCACTTTCGCTCCCTCCAACGTCACCACTGAAGTCAAGTCGGTGGAGATGCACCACGAGCAGCTTACTCAGGGTCAGCCCGGTGACAACGTTGGTTTCAATGTGAAGAACGTCTCTGTCAAGGAAATTCGCCGTGGCAACGTCGCCGGTGACTCCAAGAACGACCCTCCTACTGGCGCTGCCTCTTTCGCCGCTCAGGTCATTGTTCTCAACCACCCTGGTCAGGTCGGCGCCGGCTATGCTCCCGTCCTGGACTGCCACACCGCTCACATTGCCTGCAAGTTCGCTGAGATTCAGGAGAAGATTGACCGCCGT-ACCGGCAAGTCTGTCGAGACTGCTCCCAAGTTCATCAAGTCTGGTGACTCTGCCATCGTCAAGATGATTCCCTCCAAGCCCATGT
>TNSF18547
NNNNNNNNNNNNNNNNNNNNNNNNNNNNGGTGAGTTCGAGGCTGGTATCTCCAAAGACGGCCAGACCCGTGAGCACGCCCTGCTTGCTTACACCCTGGGTGTCAAGCAGCTCATCGTTGCCATCAACAAGATGGACACTGCCAAATGGGCCGAGGCTCGTTACCTGGAAATCATCAAGGAGACGTCCAACTTCATCAAGAAGGTCGGCTACAACCCCAAGACCGTTGCGTTCGTCCCCATCTCTGGTTTCAACGGTGACAACATGCTCGCCGCCTCCACCAACTGCCCCTGGTACAAGGGCTGGGAGAAGGAGACCAAGGCTGGCAAGACCACTGGCAAGACCTTGCTTGAGGCTATTGACGCCATCGAGCCCCCCAAGCGCCCCACCGACAAGCCCCTCCGTCTTCCCCTCCAGGATGTGTACAAGATTGGCGGTATCGGAACTGTTCCCGTCGGCCGTATCGAGACTGGTATTATCAAGCCTGGCATGATCGTCACTTTCGCTCCCTCCAACGTCACCACTGAAGTCAAGTCGGTGGAGATGCACCACGAGCAGCTTACTGAGGGTCAGCCCGGTGACAACGTTGGTTTCAACGTGAAGAACGTCTCTGTCAAGGAAATTCGCCGTGGCAACGTCGCCGGTGACTCCAAGAACGACCCTCCTGCTGGCGCTGCCTCTTTCGCCGCTCAGGTCATTGTTCTCAACCACCCTGGTCAGGTCGGCGCCGGTTATGCTCCCGTCCTGGACTGCCACACCGCTCACATTGCCTGCAAGTTCGCTGAGATCCAGGAGAAGATTGACCGCCGT-ACCGGCAAGTCTGTCGAGACTGCTCCCAAGTTCATCAAGTCTGGTGACTCTGCCATCGTCAAGATGGTTCCCTCCAAGCCCATGC
>NBRC101751
NNNNNNNNNNNNNNNNNNNNNNNNNNNNNNNGAGTTCGAGGCTGGTATCTCCAAGGACGGCCAGACCCGTGAGCACGCTCTGCTCGCCTACACCCTGGGTGTCAAGCAGCTCATCGTCGCCATCAACAAGATGGACACTGCCAAATGGGCCGAGGCTCGTTACCTGGAAATCATCAAGGAGACGTCCAACTTCATCAAGAAGGTCGGCTACAACCCCAAGACCGTTGCTTTCGTCCCCATCTCTGGTTTCAACGGTGACAACATGCTCGCCGCCTCCACCAACTGCCCCTGGTACAAGGGCTGGGAGAAGGAGACCAAGGCTGGCAAGTCCACTGGCAAGACCCTGCTTGAGGCTATTGACGCCATCGAGCCCCCCAAGCGTCCCACCGACAAGCCCCTTCGTCTTCCCCTTCAGGACGTGTACAAGATTGGCGGTATCGGAACTGTTCCCGTCGGCCGTATCGAGACTGGTATCATCAAGCCTGGCATGATCGTCACTTTCGCTCCCTCCAACGTCACCACTGAAGTCAAGTCTGTGGAGATGCACCACGAGCAGCTTACTCAGGGTCAGCCCGGTGACAACGTTGGTTTCAACGTGAAGAACGTCTCTGTCAAGGAAATCCGCCGTGGCAACGTCGCCGGTGACTCCAAGAACGACCCTCCTACTGGCGCTGCTTCCTTCGCCGCTCAGGTCATTGTTCTCAACCACCCTGGTCAGGTCGGCGCCGGCTATGCTCCCGTCCTGGATTGCCACACCGCTCACATTGCCTGCAAGTTCGCTGAGATCCAGGAGAAGATTGACCGCCGT-ACCGGCAAGTCTGTCGAGACTTCTCCCAAGTTCATCAAGTCTGGAGACTCTGCCATCGTCAAGATGGTTCCCTNNNNNNNNNNNN
>MFLU210270
CGCTATTCTCATCATCGCTGCCGGTACTGGTGAGTTCGAGGCTGGTATCTCCAAGGATGGCCAGACTCGTGAGCACGCTCTGCTCGCCTACACTCTGGGTGTCAAGCAGCTCATTGTCGCTATCAACAAGATGGACACCGCCAACTGGTCCCAGGATCGTTTCAACGAAATCGTCAAGGAAACCTCCACCTTCATCAAGAAGGTCGGTTACAACCCCAAGACTGTTCCCTTCGTCCCCATCTCTGGTTTCCATGGCGACAACATGTTGGAACCCTCCAAGAACTGCCCTTGGTACAAGGGATGGGAGAAGGAGACCAAGGAAGGCAAGGTCACTGGCGACACCCTTCTCAAGGCCATTGATTCCATCGACACCCCCAAGCGACCTGTCGACAAGCCTCTCCGTCTTCCCCTCCAGGATGTGTACAAGATCGGCGGTATTGGAACAGTTCCCGTCGGCCGTATCGAGACTGGTATCCTCAAGCCCGGTATGGTCGTCACCTTTGCTCCCGCCAATGTCACCACTGAAGTCAAGTCGGTCGAGATGCACCACGAGCAGCTTCAGGAAGGTCAGCCAGGTGACAACGTTGGTTTCAACGTGAAGAACGTCTCTGTCAAGGACATTCGCCGTGGCAACGTCGCTGGTGACTCCAAGAACGACCCTCCTCAGGGCGCTGCTTCCTTCAACGCCCAGGTCATCGTCCTCAACCACCCTGGTCAGGTCGGCGCTGGCTATGCTCCTGTCCTGGACTGCCACACCGCTCACATTGCTTGCAAGTTTTCCGAGCTCCTCGAGAAGATCGATCGACGT-ACTGGCAAGGCTACTGAGACCAACCCCAAGTTCATCAAGTCTGGTGACTCTGCCATCGTCAAGATGGTCCCCTCCAAGCCCATGT
>MFLU210271
CGCTATTCTCATCATCGCTGCCGGTACTGGTGAGTTCGAGGCTGGTATCTCCAAGGATGGCCAGACTCGTGAGCACGCTCTGCTCGCCTACACTCTGGGTGTCAAGCAGCTCATTGTCGCTATCAACAAGATGGACACCGCCAACTGGTCCCAGGATCGTTTCAACGAAATCGTCAAGGAAACCTCCACCTTCATCAAGAAGGTCGGTTACAACCCCAAGACTGTTCCCTTCGTCCCCATCTCTGGTTTCCATGGCGACAACATGTTGGAACCCTCCAAGAACTGCCCTTGGTACAAGGGATGGGAGAAGGAGACCAAGGAAGGCAAGGTCACTGGCGACACCCTTCTCAAGGCCATTGATTCCATCGACACCCCCAAGCGACCTGTCGACAAGCCTCTCCGTCTTCCCCTCCAGGATGTGTACAAGATCGGCGGTATTGGAACAGTTCCCGTCGGCCGTATCGAGACTGGTATCCTCAAGCCCGGTATGGTCGTCACCTTTGCTCCCGCCAATGTCACCACTGAAGTCAAGTCGGTCGAGATGCACCACGAGCAGCTTCAGGAAGGTCAGCCAGGTGACAACGTTGGTTTCAACGTGAAGAACGTCTCTGTCAAGGACATTCGCCGTGGCAACGTCGCTGGTGACTCCAAGAACGACCCTCCTCAGGGCGCTGCTTCCTTCAACGCCCAGGTCATCGTCCTCAACCACCCTGGTCAGGTCGGCGCTGGCTATGCTCCTGTCCTGGACTGCCACACCGCTCACATTGCTTGCAAGTTTTCCGAGCTCCTCGAGAAGATCGATCGACGT-ACTGGCAAGGCTACTGAGACCAACCCCAAGTTCATCAAGTCTGGTGACTCTGCCATCGTCAAGATGGTCCCCTCCAAGCCCATGT
>KUMCC3006
CGCTATTCTCATTATCGCCGCCGGTACTGGTGAGTTCGAGGCTGGTATCTCCAAGGATGGCCAGACTCGTGAGCACGCTCTGCTCGCCTACACTCTGGGTGTCAAGCAGCTCATTGTCGCTATCAACAAGATGGACACCGCCAACTGGTCCCAGGACCGTTTCCAGGAAATCGTCAAGGAAACCTCCACCTTCATCAAGAAGGTCGGCTACAACCCCAAGACTGTTCCCTTTGTCCCCATCTCTGGTTTCCATGGCGACAACATGTTGGAGCCCTCCAAGAACTGCTCTTGGTACAAGGGATGGGAGAAGGAGACCAAGGAAGGCAAGGTCACTGGTGACACCCTTCTCAAGGCCATTGACTCCATCGAGTCCCCCAAGCGACCTGTCGACAAGCCTCTCCGTCTTCCCCTCCAGGATGTGTACAAGATCGGCGGTATTGGAACGGTCCCTGTCGGCCGTATCGAGACTGGTATCCTCAAGCCCGGTATGGTCGTCACCTTTGCTCCCGCCAATGTCACCACTGAAGTCAAGTCGGTCGAGATGCACCACGAGCAGCTTCAGGAAGGTCAGCCAGGTGACAACGTTGGTTTCAACGTGAAGAACGTCTCTGTCAAGGACATTCGCCGTGGCAACGTCGCTGGTGACTCCAAGAACGACCCTCCTCAGGGTGCTGCGTCCTTCAATGCCCAGGTCATCGTCCTCAACCACCCTGGTCAGGTCGGCGCTGGCTATGCTCCTGTCCTGGACTGCCACACCGCTCACATTGCTTGCAAATTTTCCGAGCTCCTCGAGA-GATCGATCGACGGGACTGGCAAGGCTANNNNNNNNNNNNNNNNNNNNNNNNNNNNNNNNNNNNNNNNNNNNNNNNNNNNNNNNNNNNNNNNNNNNNNNN
>KUMCC3007
CGCTATTCTCATTATCGCCGCCGGTACTGGTGAGTTCGAGGCTGGTATCTCCAAGGATGGCCAGACTCGTGAGCACGCTCTGCTCGCCTACACTCTGGGTGTCAAGCAGCTCATTGTCGCTATCAACAAGATGGACACCGCCAACTGGTCCCAGGACCGTTTCCAGGAAATCGTCAAGGAAACCTCCACCTTCATCAAGAAGGTCGGCTACAACCCCAAGACTGTTCCCTTTGTCCCCATCTCTGGTTTCCATGGCGACAACATGTTGGAGCCCTCCAAGAACTGCTCTTGGTACAAGGGATGGGAGAAGGAGACCAAGGAAGGCAAGGTCACTGGTGACACCCTTCTCAAGGCCATTGACTCCATCGAGTCCCCCAAGCGACCTGTCGACAAGCCTCTCCGTCTTCCCCTCCAGGATGTGTACAAGATCGGCGGTATTGGAACGGTCCCTGTCGGCCGTATCGAGACTGGTATCCTCAAGCCCGGTATGGTCGTCACCTTTGCTCCCGCCAATGTCACCACTGAAGTCAAGTCGGTCGAGATGCACCACGAGCAGCTTCAGGAAGGTCAGCCAGGTGACAACGTTGGTTTCAACGTGAAGAACGTCTCTGTCAAGGACATTCGCCGTGGCAACGTCGCTGGTGACTCCAAGAACGACCCTCCTCAGGGTGCTGCGTCCTTCAATGCCCAGGTCATCGTCCTCAACCACCCTGGTCAGGTCGGCGCTGGCTATGCTCCTGTCCTGGACTGCCACACCGCTCACATTGCTTGCAAATTTTCCGAGCTCCTCGAGA-GATCGATCGACGGGACTGGCAAGNNNNNNNNNNNNNNNNNNNNNNNNNNNNNNNNNNNNNNNNNNNNNNNNNNNNNNNNNNNNNNNNNNNNNNNNNNNN
>NBRC109993
CGCTATCTTGATTATCGCTGCCGGCACTGGTGAGTTCGAGGCTGGTATCTCCAAGGATGGCCAGACCCGTGAGCACGCCCTCCTTGCCTACACCCTCGGTGTAAAGCAGCTCATTGTCGCCATCAACAAGATGGACACCACCCAATGGTCTGAGGCCCGCTACACGGAAATCATCAAGGAGACTTCCTCTTTCATCAAGAAGGTCGGCTACAACCCGAAGACTGTCGCCTTTGTTCCCATCTCTGGTTTCAACGGTGACAACATGCTTGAGCCCTCCACCAACTGCCCTTGGTACAAGGGCTGGGAGAGGGAGATCAAGGGCGGCAAGGCCTCTGGCAAGACCCTGCTTGAGGCTATTGACTCCATCGAGCCCCCCAAGCGTCCTGTCGACAAGGCACTTCGTCTTCCTCTCCAGGATGTGTACAAGATTGGCGGTATCGGAACGGTCCCTGTCGGCCGTATCGAGACTGGTATCCTTAAGCCTGGTATGGTCGTCACCTTCGCTCCTTCCAACGTCACCACCGAAGTCAAGTCTGTCGAGATGCACCACGAGCAGCTCACGGAGGGTGTACCCGGTGACAACGTTGGTTTCAACGTGAAGAACGTTTCCGTCAAGGAAATCCGTCGTGGTAATGTTGCCGGTGACTCCAAGAACGATCCTCCGTTGGGCGCCGCCTCTTTCGATGCCCAGGTCATTGTCCTTAACCACCCTGGTCAGGTCGGAGCTGGCTATGCCCCTGTCCTGGACTGCCACACCGCCCACATTGCCTGCAAGTTCGCCGAGATCAAGGAGAAGATTGATCGCCGT-ACCGGTAAGGCTGTCGAGACTGCTCCCAAGTTCATCAAATCTGGTGACTCTGCCATTGTCAAGATGGTTCCCTCCAAGCCCATGT
>GACPXS08
CGCTATCTTGATTATCGCTGCCGGTACTGGTGAGTTCGAGGCTGGTATCTCCAAGGATGGCCAGACCCGTGAGCACGCCCTGCTTGCCTACACCCTCGGTGTCAAGCAGCTCATTGTCGCCATCAACAAGATGGATACCACCCAATGGTCTGAGGCCCGTTACCTGGAAATCGTCAAGGAGACATCCTCTTTCATCAAGAAGGTCGGCTTCAACCCCAAGACTGTCGCCTTCGTTCCCATCTCCGGTTTCAACGGTGACAACATGCTTGCTCCCTCTACCAACTGCCCTTGGTACAAGGGCTGGGAGAAGGAGATCAAGGGTGGCAAGGTCACCGGCAAGACCCTGCTCGAGGCCATTGACTCTATCGAGCCCCCCAAGCGTCCTGTCGACAAGCCTCTGCGTCTTCCCCTCCAGGATGTGTACAAGATTGGCGGTATCGGAACAGTCCCTGTCGGCCGTATCGAGACAGGTGTCCTTAAGCCTGGCATGGTCGTCACCTTCGCTCCTGCCAACGTCACCACTGAAGTCAAATCTGTCGAGATGCACCACGAGCAGCTCCAGGAGGGTCAACCCGGTGACAACGTTGGTTTCAACGTGAAGAACGTTTCCGTCAAGGAAATCCGTCGTGGCAACGTTGCTGGTGACTCCAAGAACGATCCCCCAGCGGGTGCCGCCTCCTTCGATGCCCAGGTCATCGTTCTCAACCACCCTGGTCAGGTCGGCGCTGGCTATGCTCCCGTCCTTGACTGCCACACTGCACACATTGCCTGCAAGTTCGCCGAGATCAAGGAGAAGATTGATCGTCGT-ACTGGCAAGTCTGTCGAGGCCGCTCCCAAGTTCATCAAGTCTGGTGACTCTGCCATTGTCAAGATGGTTCCCTCCAAGCCCATGT
>GACPCCXS08
CGCTATCTTGATTATCGCTGCCGGTACTGGTGAGTTCGAGGCTGGTATCTCCAAGGATGGCCAGACCCGTGAGCACGCCCTGCTTGCCTACACCCTCGGTGTCAAGCAGCTCATTGTCGCCATCAACAAGATGGATACCACCCAATGGTCTGAGGCCCGTTACCTGGAAATCGTCAAGGAGACATCCTCTTTCATCAAGAAGGTCGGCTTCAACCCCAAGACTGTCGCCTTCGTTCCCATCTCCGGTTTCAACGGTGACAACATGCTTGCTCCCTCTACCAACTGCCCTTGGTACAAGGGCTGGGAGAAGGAGATCAAGGGTGGCAAGGTCACCGGCAAGACCCTGCTCGAGGCCATTGACTCTATCGAGCCCCCCAAGCGTCCTGTCGACAAGCCTCTGCGTCTTCCCCTCCAGGATGTGTACAAGATTGGCGGTATCGGAACAGTCCCTGTCGGCCGTATCGAGACAGGTGTCCTTAAGCCTGGCATGGTCGTCACCTTCGCTCCTGCCAACGTCACCACTGAAGTCAAATCTGTCGAGATGCACCACGAGCAGCTCCAGGAGGGTCAACCCGGTGACAACGTTGGTTTCAACGTGAAGAACGTTTCCGTCAAGGAAATCCGTCGTGGCAACGTTGCTGGTGACTCCAAGAACGATCCCCCAGCGGGTGCCGCCTCCTTCGATGCCCAGGTCATCGTTCTCAACCACCCTGGTCAGGTCGGCGCTGGCTATGCTCCCGTCCTTGACTGCCACACTGCACACATTGCCTGCAAGTTCGCCGAGATCAAGGAGAAGATTGATCGTCGT-ACTGGCAAGTCTGTCGAGGCCGCTCCCAAGTTCATCAAGTCTGGTGACTCTGCCATTGTCAAGATGGTTCCCTCCAAGCCCATGT
>CBS744.73
CGCCATCCTCATTATCGCTGCCGGCACTGGTGAGTTCGAGGCTGGTATCTCCAAGGATGGCCAGACTCGTGAGCACGCTCTGCTCGCCTACACCCTGGGTGTGAAGCAGCTCATCGTCGCCATAAACAAGATGGACACCACCAAGTGGTCCGAGGCCCGCTACCAGGAAATCATCAAGGAGACGTCCAACTTCATCAAGAAGGTCGGCTACAACCCCAAGACGGTCGCCTTCGTCCCCATTTCCGGCTTCAACGGCGACAACATGCTTTCGCCCTCCACCAACTGCCCCTGGTACAAGGGCTGGGAGAAGGAGACCAAGGCTGGCAAGTCGACTGGCAAGACCCTTCTTGAGGCCATCGACTCCATCGAGCCCCCCAAGCGTCCCTCCGACAAGCCCCTCCGCCTTCCTCTCCAGGACGTGTACAAGATTGGCGGTATCGGCACAGTCCCTGTCGGCCGTATCGAGACTGGTGTCATCAAGCCCGGCATGGTCGTTACCTTCGCTCCTTCCAACGTCACCACTGAAGTCAAGTCCGTTGAGATGCACCACGAGCAGCTCACCGAGGGTCTTCCCGGCGACAATGTCGGCTTCAACGTGAAGAACGTCTCCGTCAAGGAAATCCGCCGTGGCAACGTTGCCGGTGACTCCAAGAACGACCCCCCCATGGGCGCCGCCTCCTTCGAGGCTCAGGTCATTGTCCTCAACCACCCCGGCCAGGTCGGTGCCGGCTACGCCCCCGTCCTCGACTGCCACACCGCCCACATTGCCTGCAAGTTCGCCGAGATCAAGGAGAAGATCGACCGCCGT-ACTGGCAAGGCTGTCGAGTCGGCCCCCAAGTTCATCAAGTCGGGTGACTCAGCCATCGTCAAGATGGTTCCCTCGAAGCCCATGT
>FMR10376
NNNNNNNNNNNNNNNNNNNNNNNNNNNNNNNNNNNNNNNNNNNNNNNNNNNNNNNNNNNNNNNNNNNNNNNNNNNNNNNNNNNNNNNNNNNNNNNTCGGTGTCAAGCAGCTCATCGTCGCTATCAACAAGATGGACACCACCAAGTGGTCTGAGGCCCGTTTCCAGGAGATCATCAAGGAGACCTCCAACTTCATCAAGAAGGTCGGCTACAACCCCAAGACCGTCGCTTTCGTCCCCATCTCCGGCTTCCACGGCGACAACATGCTCACTCCCTCCACCAACTGCCCCTGGTACAAGGGCTGGGAGAAGGAGACCAAGGCTGGCAAGTCCTCTGGCAAGACCCTCCTTGAGGCCATCGACTCCATCGAGCCCCCCAAGCGCCCCAGCGACAAGCCCCTCCGCCTTCCCCTCCAGGATGTGTACAAGATCGGCGGTATCGGCACAGTCCCTGTCGGCCGTATCGAGACCGGTGTCATCAAGCCCGGTATGGTCGTCACCTTCGCTCCCTCCAACGTCACCACCGAAGTCAAGTCCGTTGAGATGCACCACGAGCAGCTCTCCGAGGGCCTCCCCGGTGACAACGTCGGCTTCAACGTCAAGAACGTCTCCGTCAAGGAGATTCGCCGTGGCAACGTCGCTGGTGACTCCAAGAACGACCCCCCCATGGGTGCCGCTTCTTTCGATGCCCAGGTCATCGTCCTGAACCACCCCGGCCAGGTCGGTGCTGGCTACGCCCCCGTCCTCGACTGCCACACTGCCCACATTGCCTGCAAGTTCGCCGAGATCAAGGAGAAGATCGACCGCCGT-ACCGGTAAGGCTGTCGAGTCTGCCCCCAAGTTCATCAAGTCTGGCGACTCTGCCATCGTCAAGATGATTCCCTCCAAGCCCATGT
>CBS284.36
NNNNNNNNNNNNNNNNNNNNNNNNNNNNNNNNNNNNNNNNNNNNNNNNNNNNNNNNNNNNNNNNNNNNNNNNNNNNNNNNNNNNNNNNNNNNNNNTCGGTGTTAAGCAGCTCATCGTCGCTATCAACAAGATGGACACCACCAAGTGGTCTGAGGCCCGTTTCCAGGAGATCATCAAGGAGACCTCCAACTTCATCAAGAAGGTCGGCTACAACCCCAAGACCGTCGCTTTCGTCCCCATCTCTGGTTTCCACGGCGACAACATGCTTTCCCCCTCCACCAACTGCCCCTGGTACAAGGGCTGGGAGAAGGAGACCAAGGCTGGCAAGTCCACCGGCAAGACCCTCCTTGAGGCCATCGACTCCATCGAGCCCCCCAAGCGCCCCAGCGACAAGCCCCTCCGCCTTCCCCTTCAGGATGTGTACAAGATCGGCGGTATCGGCACAGTCCCTGTCGGCCGTATCGAGACTGGTGTCATCAAGCCCGGCATGGTCGTGACCTTCGCTCCTTCCAACGTCACCACCGAAGTCAAGTCCGTTGAGATGCACCACGAGCAGCTCTCCGAGGGTGTCCCCGGTGACAACGTCGGCTTCAACGTCAAGAACGTCTCCGTCAAGGAGATCCGTCGTGGCAACGTCGCCGGTGACTCCAAGAACGACCCCCCTCTGGGTGCCGCTTCTTTCGATGCCCAGGTCATCGTCCTCAACCACCCCGGCCAGGTCGGTGCTGGCTACGCCCCCGTCCTCGACTGCCACACCGCCCACATTGCCTGCAAGTTCGCCGAGATCAAGGAGAAGATCGACCGCCGT-ACCGGCAAGTCTGTCGAGTCCGCCCCCAAGTTCATCAAGTCTGGCGACTCTGCCATCGTCAAGATGATTCCCTCCAAGCCCATGT
>NBRC100742
CGCCATTCTCATCATCGCTGCCGGCACTGGTGAGTTCGAGGCTGGTATCTCCAAGGATGGCCAGACCCGTGAGCACGCTCTGCTCGCCTACACCCTCGGTGTTAAGCAGCTCATCGTCGCTATCAACAAGATGGACACCACCAAGTGGTCCGAGGCCCGTTTCCAGGAAATCATCAAGGAGACTTCCAACTTCATCAAGAAGGTCGGCTACAACCCCAAGACTGTTGCCTTCGTCCCCATCTCCGGTTTCCACGGCGACAACATGCTGGCTCCCTCCACCAACTGCCCCTGGTACAAGGGCTGGGAGAAGGAGACCAAGGCTGGCAAGTCCACCGGCAAGACCCTCCTTGAGGCCATCGACTCCATCGAGCCCCCCAAGCGCCCCTCCGACAAGCCCCTCCGTCTTCCCCTCCAGGATGTGTACAAGATTGGCGGTATTGGCACAGTCCCTGTCGGCCGTATCGAGACTGGTGTCATCAAGCCCGGTATGGTCGTTACCTTCGCTCCTTCCAACGTCACCACCGAAGTCAAGTCCGTCGAGATGCACCACGAGCAGCTTACCGAGGGTCTCCCCGGTGACAACGTTGGCTTCAACGTGAAGAACGTCTCCGTCAAGGAGATTCGCCGTGGCAACGTCGCTGGTGACTCCAAGAACGACCCCCCTCTGGGTGCCGCTTCTTTCGATGCCCAGGTCATCGTCCTCAACCACCCCGGTCAGGTCGGTGCTGGCTACGCCCCCGTCCTGGACTGCCACACCGCCCACATTGCCTGCAAGTTCGCCGAGATCAAGGAGAAGATCGACCGCCGT-ACTGGTAAGGCCGTCGAGTCTGCCCCCAAGTTCATCAAGTCCGGTGACTCCGCCATCGTCAAGATGGTTCCCTCTAAGCCCATGT
>NBRC108982
CGCCATTCTCATCATCGCTGCCGGCACTGGTGAGTTCGAGGCTGGTATCTCCAAGGATGGCCAGACTCGTGAGCACGCTCTGCTCGCCTACACCCTCGGTGTTAAGCAGCTCATCGTCGCTATCAACAAGATGGACACCACCAAGTGGTCCGAGGCTCGTTTCCAGGAAATTATCAAGGAGACTTCCAACTTCATCAAGAAGGTCGGCTACAACCCCAAGACTGTTGCCTTCGTCCCCATCTCCGGTTTCCACGGCGACAACATGCTGGCCCCCTCCACCAACTGCCCCTGGTACAAGGGCTGGGAGAAGGAGACCAAGGCTGGCAAGTCTACCGGCAAGACCCTCCTTGAGGCCATCGACTCCATCGAGCCCCCCAAGCGTCCCGTCGACAAGCCCCTCCGTCTTCCCCTCCAGGATGTGTACAAGATTGGCGGTATTGGCACAGTCCCTGTCGGCCGTATCGAGACTGGTGTCATCAAGCCCGGTATGGTCGTTACCTTCGCTCCTTCCAACGTCACCACCGAAGTCAAGTCCGTCGAGATGCACCACGAGCAGCTTACCGAGGGTGTTCCCGGCGACAACGTTGGCTTCAACGTGAAGAACGTCTCCGTCAAGGAGATTCGCCGTGGCAACGTCGCTGGTGACTCCAAGAACGACCCCCCTCTGGGTGCCGCTTCTTTCGATGCCCAGGTCATCGTCCTCAACCACCCCGGTCAGGTCGGTGCTGGCTACGCCCCCGTCCTGGACTGCCACACCGCCCACATTGCCTGCAAGTTCGCCGAGATCAAGGAGAAGATCGACCGCCGT-ACTGGTAAGGCCGTCGAGACTGCCCCCAAGTTCATCAAGTCCGGTGACTCCGCCATCGTCAAGATGGTTCCCTCCAAGCCCATGT
>NBRC110232
CGCCATTCTCATCATCGCTGCCGGCACTGGTGAGTTCGAGGCTGGTATCTCCAAGGATGGCCAGACTCGTGAGCACGCTCTGCTCGCCTACACCCTCGGTGTTAAGCAGCTCATCGTCGCTATCAACAAGATGGACACCACCAAGTGGTCCGAGGCTCGTTTCCAGGAAATTATCAAGGAGACTTCCAACTTCATCAAGAAGGTCGGCTACAACCCCAAGACTGTTGCCTTCGTCCCCATCTCCGGTTTCCACGGCGACAACATGCTGGCCCCCTCCACCAACTGCCCCTGGTACAAGGGCTGGGAGAAGGAGACCAAGGCTGGCAAGTCTACCGGCAAGACCCTCCTTGAGGCCATCGACTCCATCGAGCCCCCCAAGCGTCCCGTCGACAAGCCCCTCCGTCTTCCCCTCCAGGATGTGTACAAGATTGGCGGTATTGGCACAGTCCCTGTCGGCCGTATCGAGACTGGTGTCATCAAGCCCGGTATGGTCGTTACCTTCGCTCCTTCCAACGTCACCACCGAAGTCAAGTCCGTCGAGATGCACCACGAGCAGCTTACCGAGGGTGTTCCCGGCGACAACGTTGGCTTCAACGTGAAGAACGTCTCCGTCAAGGAGATTCGCCGTGGCAACGTCGCTGGTGACTCCAAGAACGACCCCCCTCTGGGTGCCGCTTCTTTCGATGCCCAGGTCATCGTCCTCAACCACCCCGGTCAGGTCGGTGCTGGCTACGCCCCCGTCCTGGACTGCCACACCGCCCACATTGCCTGCAAGTTCGCCGAGATCAAGGAGAAGATCGACCGCCGT-ACTGGTAAGGCCGTCGAGACTGCCCCCAAGTTCATCAAGTCCGGTGACTCCGCCATCGTCAAGATGGTTCCCTCCAAGCCCATGT
>CBS116.25
CGGTATTCTCATTATCGCTGCCGGTACTGGTGAGTTCGAGGCTGGTATCTCCAAGGATGGCCAGACCCGTGAGCACGCTCTGCTTGCTTTCACCCTCGGTGTCCGTCAGCTCATTGTTGCCATCAACAAGATGGACACCACCAAGTGGTCTGAGGCCCGTTACCAGGAAATCATCAAGGAGACTTCCTCTTTCGTCAAGAAGGTCGGCTACAACCCCAAGACCATTCCTTTCGTCCCCATCTCCGGTTTCAACGGTGACAACATGCTTGAGCCCTCCACCAACTGCCCCTGGTACAAGGGTTGGGAGAAGGAGGTCGGTGGCAACAAGGTCACCGGCAAGACCCTTCTTGAGGCCATCGACGCCGTCGAGCCCCCCAAGCGTCCTTCCGACAAGCCCCTCCGTCTTCCCCTCCAGGATGTCTACAAGATCGGTGGTATCGGCACAGTTCCCGTCGGCCGTGTCGAGACTGGTGTCATCAAGCCCGGTATGGTCGTCACCTTCGCCCCTGCCAACGTCACCACTGAAGTCAAGTCCGTTGAGATGCACCACGAGCAGCTCCCCGAGGGTCTCCCCGGTGACAACGTTGGTTTCAACGTCAAGAACGTCTCCGTCAAGGATATCCGCCGTGGTAACGTTGCTGGTGACTCCAAGAACGACCCCCCCATGGGCTGCTCTTCTTTCACCGCTCAGGTCATTGTCATGAACCACCCTGGCCAGATCGGTAACGGTTACGCCCCCGTTCTTGATTGCCACACTGCCCACATTGCCTGCAAGTTCGACACTCTCCTCGAGAAGATCGATCGCCGT-ACCGGTAAGGCTACTGAGACTGAGCCCAAGTTCGTCAAGAACGGTGACGCCGCCATGGTCAAGATGGTTCCCTCCAAGCCCATGT
>CBS704.86
CGGTATTCTCATTATCGCTGCCGGTACTGGTGAGTTCGAGGCTGGTATTTCCAAGGATGGCCAGACTCGTGAGCACGCCCTGCTCGCCTACACCCTCGGTGTTAGACAGCTCATTGTCGCCATCAACAAGATGGACACTGCCAAGTGGTCCGAGGCCCGTTACCAGGAAATCATCAAGGAGACTTCCAACTTCGTCAAGAAGGTCGGATACAACCCCAAGACCATTCCTTTCGTCCCCATCTCCGGTTTCAACGGTGACAACATGTTGTCTCCTTCCACCAACTGCCCCTGGTACAAGGGATGGGAGAAGGAGGGTAAGGCCGGTAAGGTCACCGGCAAGACCCTTCTTGAGGCCATCGACTCCGTCGAGCCCCCCACCCGTCCCTTCCAGAAGCCCCTCCGT------------------------------------------------GTCGGCCGTGTCGAGACCGGTGTCATCAAGCCCGGTATGGTCGTCACCTTCGCCCCCGCCAACGTCACCACTGAAGTCAAGTCCGTCGAGATGCACCACGAGCAGCTCGCTGAGGGTGCCCCCGGTGACAACGTTGGTTTCAACGTCAAGAACGTCTCCGTCAAGGATATCCGTCGTGGTAACGTTGCCGGTGACTCCAAGAACGACCCCCCTCTGGGCTGCGCTTCCTTCAACGCCCAGGTCATCGTCATGAACCACCCTGGTCAGATCGGTGCCGGTTACGCTCCCGTCCTCGATTGCCACACTGCTCACATTGCCTGCAAGTTCTCTGAGCTCCTCGAGAAGATCGATCGCCGT-ACCGGTAAGGCTACTGAGGCCAACCCCAAGTTCGTCAAGAACGGTGACTCTGCCATCGTCAAGATGGTTCCCTCCAAGCCCATGT
>DY05421
CGCTATCCTCATTATCGCTGCCGGCACTGGTGAGTTCGAGGCTGGTATCTCCAAGGACGGCCAGACCCGTGAGCACGCTCTGCTCGCCTACACCCTGGGTGTCAAGCAGCTCATCGTCGCCATCAACAAGATGGACACTGCCAAATGGGCCGAGGCTCGTTACCTGGAAATCATCAAGGAGACGTCCAACTTCATCAAGAAGGTCGGCTACAACCCCAAGACCGTTGCTTTCGTCCCCATCTCTGGTTTCAACGGTGACAACATGCTCGCCGCCTCCACCAACTGCCCCTGGTACAAGGGCTGGGAGAAGGAGACCAAGGCTGGCAAGTCCACTGGCAAGACCTTGCTCGAGGCTATTGACGCCATCGAGCCCCCCAAGCGTCCCACCGACAAGCCCCTTCGTCTTCCCCTCCAGGATGTGTACAAGATTGGCGGTATTGGAACTGTTCCCGTCGGCCGTATTGAGACTGGTATCATCAAGCCTGGCATGATCGTCACTTTCGCTCCCTCCAACGTCACCACTGAAGTCAAGTCTGTGGAAATGCACCACGAGCAGCTTACTGAGGGTAAGCCCGGTGACAACGTTGGTTTCAACGTGAAGAACGTCTCTGTCAAGGAAATCCGCCGTGGCAACGTCGCCGGTGACTCCAAGAATGACCCTCCTGCTGGCGCTGCCTCTTTCGCCGCTCAGGTCATTGTTCTCAACCACCCTGGTCAGGTCGGCGCTGGCTATGCTCCCGTCCTGGACTGCCACACCGCTCACATTGCCTGCAAGTTCTCTGAGATCCAGGAGAAGATTGACCGCCGT-ACCGGCAAGTCTGTCGAGACTTCTCCCAAGTTCATCAAGTCTGGAGACTCTGCCATCGTCAAGATGGTTCCCTCTAAGCCCATGT
>DY05422
CGCTATCCTCATTATCGCTGCCGGCACTGGTGAGTTCGAGGCTGGTATCTCCAAGGACGGCCAGACCCGTGAGCACGCTCTGCTCGCCTACACCCTGGGTGTCAAGCAGCTCATCGTCGCCATCAACAAGATGGACACTGCCAAATGGGCCGAGGCTCGTTACCTGGAAATCATCAAGGAGACGTCCAACTTCATCAAGAAGGTCGGCTACAACCCCAAGACCGTTGCTTTCGTCCCCATCTCTGGTTTCAACGGTGACAACATGCTCGCCGCCTCCACCAACTGCCCCTGGTACAAGGGCTGGGAGAAGGAGACCAAGGCTGGCAAGTCCACTGGCAAGACCTTGCTCGAGGCTATTGACGCCATCGAGCCCCCCAAGCGTCCCACCGACAAGCCCCTTCGTCTTCCCCTCCAGGATGTGTACAAGATTGGCGGTATTGGAACTGTTCCCGTCGGCCGTATTGAGACTGGTATCATCAAGCCTGGCATGATCGTCACTTTCGCTCCCTCCAACGTCACCACTGAAGTCAAGTCTGTGGAAATGCACCACGAGCAGCTTACTGAGGGTAAGCCCGGTGACAACGTTGGTTTCAACGTGAAGAACGTCTCTGTCAAGGAAATCCGCCGTGGCAACGTCGCCGGTGACTCCAAGAATGACCCTCCTGCTGGCGCTGCCTCTTTCGCCGCTCAGGTCATTGTTCTCAACCACCCTGGTCAGGTCGGCGCTGGCTATGCTCCCGTCCTGGACTGCCACACCGCTCACATTGCCTGCAAGTTCTCTGAGATCCAGGAGAAGATTGACCGCCGT-ACCGGCAAGTCTGTCGAGACTTCTCCCAAGTTCATCAAGTCTGGAGACTCTGCCATCGTCAAGATGGTTCCCTCTAAGCCCATGT
>TK041
CGCTATCCTCATTATCGCTGCCGGCACTGGTGAGTTCGAGGCTGGTATCTCCAAGGATGGCCAGACCCGTGAGCACGCTCTGCTCGCCTACACCCTCGGTGTTAAGCAGCTCATCGTCGCTATCAACAAGATGGACACCACCAAGTGGTCTGAGGCCCGTTTCCAGGAGATCATCAAGGAGACCTCCAACTTCATCAAGAAGGTCGGCTACAACCCCAAGACCGTCGCTTTCGTCCCCATCTCTGGTTTCCACGGCGACAACATGCTTTCCCCCTCCACCAACTGCCCCTGGTACAAGGGCTGGGAGAAGGAGACCAAGGCTGGCAAGTCCACCGGCAAGACCCTCCTTGAGGCCATCGACTCCATCGAGCCCCCCAAGCGCCCCAGCGACAAGCCCCTCCGCCTTCCCCTTCAGGATGTGTACAAGATCGGCGGTATCGGCACAGTCCCTGTCGGCCGTATCGAGACTGGTGTCATCAAGCCCGGCATGGTCGTGACCTTCGCTCCTTCCAACGTCACCACCGAAGTCAAGTCCGTTGAGATGCACCACGAGCAGCTCTCCGAGGGTGTCCCCGGTGACAACGTCGGCTTCAACGTCAAGAACGTCTCCGTCAAGGAGATCCGTCGTGGCAACGTCGCCGGTGACTCCAAGAACGACCCCCCTCTGGGTGCCGCTTCTTTCGATGCCCAGGTCATCGTCCTCAACCACCCCGGCCAGGTCGGTGCTGGCTACGCCCCCGTCCTCGACTGCCACACCGCCCACATTGCCTGCAAGTTCGCCGAGATCAAGGAGAAGATCGACCGCCGT-ACCGGCAAGTCTGTCGAGTCCGCCCCCAAGTTCATCAAGTCTGGCGACTCTGCCATCGTCAAGATGATTCCCTCCAAGCCCATGT
>TK042
CGCTATCCTCATTATCGCTGCCGGCACTGGTGAGTTCGAGGCTGGTATCTCCAAGGATGGCCAGACCCGTGAGCACGCTCTGCTCGCCTACACCCTCGGTGTTAAGCAGCTCATCGTCGCTATCAACAAGATGGACACCACCAAGTGGTCTGAGGCCCGTTTCCAGGAGATCATCAAGGAGACCTCCAACTTCATCAAGAAGGTCGGCTACAACCCCAAGACCGTCGCTTTCGTCCCCATCTCTGGTTTCCACGGCGACAACATGCTTTCCCCCTCCACCAACTGCCCCTGGTACAAGGGCTGGGAGAAGGAGACCAAGGCTGGCAAGTCCACCGGCAAGACCCTCCTTGAGGCCATCGACTCCATCGAGCCCCCCAAGCGCCCCAGCGACAAGCCCCTCCGCCTTCCCCTTCAGGATGTGTACAAGATCGGCGGTATCGGCACAGTCCCTGTCGGCCGTATCGAGACTGGTGTCATCAAGCCCGGCATGGTCGTGACCTTCGCTCCTTCCAACGTCACCACCGAAGTCAAGTCCGTTGAGATGCACCACGAGCAGCTCTCCGAGGGTGTCCCCGGTGACAACGTCGGCTTCAACGTCAAGAACGTCTCCGTCAAGGAGATCCGTCGTGGCAACGTCGCCGGTGACTCCAAGAACGACCCCCCTCTGGGTGCCGCTTCTTTCGATGCCCAGGTCATCGTCCTCAACCACCCCGGCCAGGTCGGTGCTGGCTACGCCCCCGTCCTCGACTGCCACACCGCCCACATTGCCTGCAAGTTCGCCGAGATCAAGGAGAAGATCGACCGCCGT-ACCGGCAAGTCTGTCGAGTCCGCCCCCAAGTTCATCAAGTCTGGCGACTCTGCCATCGTCAAGATGATTCCCTCCAAGCCCATGT
>JX17D04
NNNNNNNNNNNNNNNNNNNNNNNNNNNNNNNNNNNNNNNNNNNNNNNNNNNNNNNNNNNNNNNNNNNNNNNNGC-CGCTCTGCTCGCCTACACCCTCGGTGTTAAGCAGCTCATCGTCGCTATCAACAAGATGGACACCACCAAGTGGTCTGAGGCCCGTTTCCAGGAGATCATCAAGGAGACCTCCAACTTCATCAAGAAGGTCGGCTACAACCCCAAGACCGTCGCTTTCGTCCCCATCTCTGGTTTCCACGGCGACAACATGCTTTCCCCCTCCACCAACTGCCCCTGGTACAAGGGCTGGGAGAAGGAGACCAAGGCTGGCAAGTCCACCGGCAAGACCCTCCTTGAGGCCATCGACTCCATCGAGCCCCCCAAGCGCCCCAGCGACAAGCCCCTCCGCCTTCCCCTTCAGGATGTGTACAAGATCGGCGGTATCGGCACAGTCCCTGTCGGCCGTATCGAGACTGGTGTCATCAAGCCCGGCATGGTCGTGACCTTCGCTCCTTCCAACGTCACCACCGAAGTCAAGTCCGTTGAGATGCACCACGAGCAGCTCTCCGAGGGTGTCCCCGGTGACAACGTCGGCTTCAACGTCAAGAACGCCCCGGANNNNNNNNNNNNNNNNNNNNNNNNNNNNNNNNNNNNNNNNNNNNNNNNNNNNNNNNNNNNNNNNNNNNNNNNNNNNNNNNNNNNNNNNNNNNNNNNNNNNNNNNNNNNNNNNNNNNNNNNNNNNNNNNNNNNNNNNNNNNNNNNNNNNNNNNNNNNNNNNNNNNNNNNNNNNNNNNNNNNNNNNNNNNNNNNNNNNNNNNNNNNNNNNNNNNNNNNNNNNNNNNNNNNNNNNNNNNNNNNNNNNNNNNNNNNNNNNNNNNNNNNNNNNNNNNNNNNNNNNN-
>JX13B01
NNNNNNNNNNNNNNNNNNNNNNNNNNNNNNNNNNNNNNNNNNNNNNNNNNNNNNNNNNNGGGGCGACCGTGAGCACGCTCTGCTCGCCTACACCCTCGGTGTTAAGCAGCTCATCGTCGCTATCAACAAGATGGACACCACCAAGTGGTCTGAGGCCCGTTTCCAGGAGATCATCAAGGAGACCTCCAACTTCATCAAGAAGGTCGGCTACAACCCCAAGACCGTCGCTTTCGTCCCCATCTCTGGTTTCCACGGCGACAACATGCTTTCCCCCTCCACCAACTGCCCCTGGTACAAGGGCTGGGAGAAGGAGACCAAGGCTGGCAAGTCCACCGGCAAGACCCTCCTTGAGGCCATCGACTCCATCGAGCCCCCCAAGCGCCCCAGCGACAAGCCCCTCCGCCTTCCCCTTCAGGATGTGTACAAGATCGGCGGTATCGGCACAGTCCCTGTCGGCCGTATCGAGACTGGTGTCATCAAGCCCGGCATGGTCGTGACCTTCGCTCCTTCCAACGTCACCACCGAAGTCAAGTCCGTTGAGATGCACCACGAGCAGCTCTCCGAGGGTGTCCCCGGTGACAACGTCGGCTTCAACGTCAAGAACGCCCCGGTTCAAGGANNNNNNNNNNNNNNNNNNNNNNNNNNNNNNNNNNNNNNNNNNNNNNNNNNNNNNNNNNNNNNNNNNNNNNNNNNNNNNNNNNNNNNNNNNNNNNNNNNNNNNNNNNNNNNNNNNNNNNNNNNNNNNNNNNNNNNNNNNNNNNNNNNNNNNNNNNNNNNNNNNNNNNNNNNNNNNNNNNNNNNNNNNNNNNNNNNNNNNNNNNNNNNNNNNNNNNNNNNNNNNNNNNNNNNNNNNNNNNNNNNNNNNNNNNNNNNNNNNNNNNNNNNNNNNNNNNN
