# Supplementary material for: ﻿Two new Cordyceps-like species, Perennicordycepszongqii sp. nov. (Polycephalomycetaceae) and Purpureocilliumzongqii sp. nov. (Ophiocordycipitaceae), in Hypocreales from karst region of China
Source: MycoKeys. 2024 Nov 7;110:141–58. doi: 10.3897/mycokeys.110.135724 (PMC11565184; doi:10.3897/mycokeys.110.135724)
Supplement: Supplementary material 5 — Alignment dataset 5 [file mycokeys-110-141-s005.nxs]

#NEXUS
BEGIN DATA;
dimensions ntax=42 nchar=3392;
format missing=?
symbols="ABCDEFGHIKLMNPQRSTUVWXYZ"
interleave datatype=DNA gap= -;

matrix
CBS116.25   GAGTT-ATACAACTCCCAAACCCTTTGTGAACCTTACCA-CTTACGTTGC
CBS128678   GAGTT-ATACAACTCCCAAACCCACTGGGAACCTTA----CCTCAGTTGC
CBS284.36   GAGTT-ATACAACTCCCAAACCCACTGTGAACCTTA----CCTCAGTTGC
CBS704.86   GAGTTTATCCAACTCCCAA-CCCTATGTGAACCT-ACC--TTTATGTTGC
CBS744.73   NNNNNNNNATACTCCCAAACCCCCTGACGAACCGTA----CCACAGTTGC
DY05421     GAGTT-TACAAACTCCCAAACCCCATGTGAACCTTAACCTCAA-CGTTGC
DY05422     GAGTT-TACAAACTCCCAAACCCCATGTGAACCTTAACCTCAA-CGTTGC
FMR10376    GAGTT-ATACAACTCCCAAACCCACTGTGAACCTTA----CCTCAGTTGC
FMR8652     GAGTT-ATACAACTCCCAAACCCACTGTGAACCTTA----CCTCAGTTGC
GACPCCXS08  GAGTT-ACACAACTCCCAAACCCCGTGTGAACCGTA---CCAACCGTTGC
GACPXS08    GAGTT-ACACAACTCCCAAACCCCGTGTGAACCGTA---CCAACCGTTGC
HMAS43720   GAGTT-TACAACTCCCAAACCCCAGTGTGAACCTCTACCTCAT-CGTTGC
IBRCM30175  GAGTT-ATACAACTCCCAAACCCACTGTGAACCTTA----CCTCAGTTGC
IM325363.1  GTGCT-CCGC---TCCCA--CCCACTGTGA-CCTTA----CCTCAGTTGC
IM325363.2  GTGCT-CCGC---TCCCA--CCCACTGTGA-CCTTA----CCTCAGTTGC
JX13B01     GGTTT-ACAC---TCCCAA-CCCACTGTGAACCTTA----CCTCAGTTGC
JX17D04     GAGTA-ACAC---TCCCAA-CCCACTGTGAACCTTA----CCTCAGTTGC
KUMCC3004   NNNNNNNNNNNNNNNNNNNNNNNNNNNNNNNNNNNNNNNNNNNNNNNNNN
KUMCC3006   GAGTT-TACAACTCCCAAACCCCAATGTGAACCTCTACCTAAT-CGTTGC
KUMCC3007   GAGTT-TACAACTCCCAAACCCCAATGTGAACCTCTACCTAAT-CGTTGC
MFLU210262  NNNNNNNNNNNNNNNNNNNNNNNNNNNNNNNNNNNNNNNNNNNNNNNNNN
MFLU210263  NNNNNNNNNNNNNNNNNNNNNNNNNNNNNNNNNNNNNNNNNNNNNNNNNN
MFLU210264  NNNNNNNNNNNNNNNNNNNNNNCATGTGAACCTTAACCCTCAA-CGTTGC
MFLU210270  GAGTT-TACAACTCCCAAACCCCAGTGTGAACCTCTACCTCAT-CGTTGC
MFLU210271  GAGTT-TACAACTCCCAAACCCCAGTGTGAACCTCTACCTCAT-CGTTGC
NBRC100742  GAGTT-ATACAACTCCCAAACCCACTGTGAACCTTA----CCCCAGTTGC
NBRC100744  GAGTT-TACAAACTCCCAAACCCCATGTGAACCTTAACCTCAAACGTTGC
NBRC100941  GAGTT-TACAACTCCCAAACCCCCATGTGAACCTTAACCTCAA-CGTTGC
NBRC100942  GAGTT-TACAAACTCCCAAACCCCATGTGAACCTTAACCTCAA-CGTTGC
NBRC101740  GAGTT-TACAACTCCCAAACCCCCATGTGAACCTTAACCTCAA-CGTTGC
NBRC101742  GAGTT-TACAAACTCCCAAACCCCATGTGAACCTTAACCTCAA-CGTTGC
NBRC101750  GAGTT-TACAAACTCCCAAACCCCATGTGAACCTTAACCTCAAACGTTGC
NBRC101751  GAGTT-TACAACTCCCAAACCCC-ATGTGAACCTTAACCTCAA-CGTTGC
NBRC103836  GAGTT-TACAACTCCCAAACCCCCATGTGAACCTTAACCTCAA-CGTTGC
NBRC103837  GAGTT-TACAACTCCCAAACCCC-ATGTGAACCTTAACCTCAA-CGTTGC
NBRC103842  GAGTT-TACAACTCCCAAACCCC-ATGTGAACCTTAACCTCAA-CGTTGC
NBRC108982  GAGTT-ATACAACTCCCAAACCCACTGTGAACCTTA----CCCCAGTTGC
NBRC109993  GAGTT-GCACAACTCCCAAACCCCGTGTGAACCGTAACCCCAACCGTTGC
NBRC110232  GAGTT-ATACAACTCCCAAACCCACTGTGAACCTTA----CCCCAGTTGC
TK041       GAGTT-ATACA-CTCCCAAACCCTCTGTGAACCTTA----CCTCAGTTGC
TK042       GAGTT-ATACA-CTCCCAAACCCTCTGTGAACCTTA----CCTCAGTTGC
TNSF18547   GAGTT-TACAAACTCCCAAACCCCATGTGAACCTTAACCTCAA-CGTTGC

CBS116.25   TTCGACGGAA---CGCGCTGGT--GTCGCCCTCACGGGTGC---------
CBS128678   CTCGGCGGGAC--CGCCCCGGCCG-CCGCGCAAGC---GGCG--------
CBS284.36   CTCGGCGGGAA--CGCCCCGGCCGCCTGCCCCCGCGCCGGCG--------
CBS704.86   TTCGGCGGTCT--CGCGCCGG---GTTGCTCCCTTGGGGGCT--------
CBS744.73   CTCGGCGGGGA-CCGCCCCGGCGCCGGGCCTTCGCGGGCCCGG------C
DY05421     CTCGGCGGGGACTCGCCCCGGCGGCGCACCCGCCCCAGCGCGGTGTGCGC
DY05422     CTCGGCGGGGACTCGCCCCGGCGGCGCACCCGCCCCAGCGCGGTGTGCGC
FMR10376    CTCGGCGGGAC--CGCCCCGGCCG-CCGCGCAAGC---GGCG--------
FMR8652     CTCGGCGGGAA--CGCCCCGGCCGCCTGCCCCCGCGCCGGCG--------
GACPCCXS08  CTCGGCGGGA--CCGCCCCGGCGCCCA----------AGGCGG-------
GACPXS08    CTCGGCGGGA--CCGCCCCGGCGCCCA----------AGGCGG-------
HMAS43720   CTCGGCGGGA--TCGCCCCGGCGCGCCCCCTCC---AGGGCG--------
IBRCM30175  CTCGGCGGGAA--CGCCCCGGCCGCCGGCCCCCGCGCCGGCG--------
IM325363.1  CTCGGCGGGAA--CGCCCCGGCCGCCTGCCCCCGCGCCGGCG--------
IM325363.2  CTCGGCGGGAA--CGCCCCGGCCGCCTGCCCCCGCGCCGGCG--------
JX13B01     CTCGGCGGGAA--CGCCCCGGCCGCCTGCCCCCGCGCCGGCG--------
JX17D04     CTCGGCGGGAA--CGCCCCGGCCGCCTGCCCCCGCGCCGGCG--------
KUMCC3004   NNNNNNNNNNNNNNNNNNNNNNNNNNNNNNNNNNNNNNNNNNNNNNNNNN
KUMCC3006   CTCGGCGGGA--TCGCCCCGGCGCGCCCCCTCC---AGGGCG--------
KUMCC3007   CTCGGCGGGA--TCGCCCCGGCGCGCCCCCTCC---AGGGCG--------
MFLU210262  NNNNNNNNNNNNNNNNNNNNNNNNNNNNNNNNNNNNNNNNNNNNNNNNNN
MFLU210263  NNNNNNNNNNNNNNNNNNNNNNNNNNNNNNNNNNNNNNNNNNNNNNNNNN
MFLU210264  CTCGGCGGGGACTCGCCCCGGCGGCGC--CG--CCCTGCGCGG----CGC
MFLU210270  CTCGGCGGGA--TCGCCCCGGCGCGCCCCCCCTCCAGGGGCG--------
MFLU210271  CTCGGCGGGA--TCGCCCCGGCGCGCCCCCCCTCCAGGGGCG--------
NBRC100742  CTCGGCGGGAA--CGCCCCGGCCGCCGGCCTCCGCGCCGGCG--------
NBRC100744  CTCGGCGGGGACTCGCCCCGGCGGCGC--CG--CCCAGCGCGG----CGC
NBRC100941  CTCGGCGGGGACTCGCCCCGGCCGGCGCCCGCCCTCAGCGCGGTGCGCCT
NBRC100942  CTCGGCGGGGACTCGCCCCGGCGGCGC--CCGCCCCAGCGCGGTA--CGC
NBRC101740  CTCGGCGGGGACTCGCCCCGGCCGGCGCCCGCCCTCAGCGCGGTGCGCCT
NBRC101742  CTCGGCGGGGACTCGCCCCGGCGGCGC--CCGCCCCAGCGCGGTA--CGC
NBRC101750  CTCGGCGGGGACTCGCCCCGGCGGCGC--CG--CCCAGCGCGG----CGC
NBRC101751  CTCGGCGGGGACTCGCCCCGGCCGGCGCCCGCGCTCAGCGCGGCGCGCCC
NBRC103836  CTCGGCGGGGACTCGCCCCGGCCGGCGCCCGCCCTCAGCGCGGTGCGCCT
NBRC103837  CTCGGCGGGGACTCGCCCCGGCCGGCGCCCGCGCTCAGCGCGGCGCGCCC
NBRC103842  CTCGGCGGGGACTCGCCCCGGCCGGCGCCCGCGCTCAGCGCGGCGCGCCC
NBRC108982  CTCGGCGGGAA--CGCCCCGGCCGCCGGCCCCCGCGCCGGCG--------
NBRC109993  CTCGGCGGGA--CCGCCCCGGCGCCCTCGC-------GGGCGG-------
NBRC110232  CTCGGCGGGAA--CGCCCCGGCCGCCGGCCCCCGCGCCGGCG--------
TK041       CTCGCTGGGAA--TCCCCCCGCCGACTGCCCCCGCGCCGGCG--------
TK042       CTCGCTGGGAA--TCCCCCCGCCGACTGCCCCCGCGCCGGCG--------
TNSF18547   CTCGGCGGGGACTCGCCCCGGCGGCGC--CG--CCCAGCGCGG----CGC

CBS116.25   CCCAGGTCA--ACGCGCCC-GCCGGAGACCAT------AAACTCTTG-AT
CBS128678   -CCGGACTCCAAGGCGCCC-GCCGCAGGGACCCAAA--ACTCTTTTGCAT
CBS284.36   -CCGGACCC--AGGCGCCC-GCCGCAGGGACCCCAA--ACTCTCTTGCAT
CBS704.86   CCCGGGACC--ACGCGTCC-GCCGGAGACCAA------AAACTCTTG-AT
CBS744.73   GCCGGATCCCAAGGCGCCC-GCCGCAGGGACACCGCA-AAACTCCTGCAT
DY05421     CCCGGACACCAAGGCGCCC-GCCGCAGGACCCCCGAAGAAACTCTTCTAC
DY05422     CCCGGACACCAAGGCGCCC-GCCGCAGGACCCCCGAAGAAACTCTTCTAC
FMR10376    -CCGGACTCCAAGGCGCCC-GCCGCAGGGACCCAAA--ACTCTTTTGCAT
FMR8652     -CCGGACCC--AGGCGCCC-GCCGCAGGGACCCCAA--ACTCTCTTGCAT
GACPCCXS08  CCCGGA--ACCAGGCGCCC-GCCGGCGGACCA------AAACTCTCCTGT
GACPXS08    CCCGGA--ACCAGGCGCCC-GCCGGCGGACCA------AAACTCTCCTGT
HMAS43720   TCCGGACCACACGGCGCCC-GCCGCAGGACCCCCC---AAACTCTCTCGC
IBRCM30175  -CCGGACCC--AGGCGCCC-GCCGCAGGGACCCCAA--ACTCTCTTGCAT
IM325363.1  -CCGGACCC--AGGCGCCC-GCCGCAGGGACCCCAA--ACTCTCTTGCAT
IM325363.2  -CCGGACCC--AGGCGCCC-GCCGCAGGGACCCCAA--ACTCTCTTGCAT
JX13B01     -CCGGACCC--AGGCGCCC-GCCGCAGGGACCCCAA--ACTCTCTTGCAT
JX17D04     -CCGGACCC--AGGCGCCC-GCCGCAGGGACCCCAA--ACTCTCTTGCAT
KUMCC3004   NNNNNNNNNNNNNNNNNNNNNNNNNNNNNNNNNNNNNNNNNNNNNNNNNN
KUMCC3006   TCCGGATCACGCGGCGCCC-GCCGCAGGACCCCC----AAACTCTCTTGC
KUMCC3007   TCCGGATCACGCGGCGCCC-GCCGCAGGACCCCC----AAACTCTCTTGC
MFLU210262  CCCGGACACCAAGGCGCCCCGCCGCAGGACCCCCGAAGAAACTCTTCTAC
MFLU210263  CCCGGACACCAAGGCGCCCCGCCGCAGGACCCCCGAAGAAACTCTTCTAC
MFLU210264  CCCGGACACCAAGGCGCCCCGCCGCAGGACCCCCGAAGAAACTCTTCTAC
MFLU210270  TCCGGACCACACGGCGCCC-GCCGCAGGACCCCCT---AAACTCTCTCGC
MFLU210271  TCCGGACCACACGGCGCCC-GCCGCAGGACCCCCT---AAACTCTCTCGC
NBRC100742  -CCGGGCCC--AGGCGCCC-GCCGCAGGGACCCAAA--ACTCTTCTGCAT
NBRC100744  CCCGGACAACAAAGGCGCCCGCCGCAGGACCCCCGAAGAAACTCTTCTAC
NBRC100941  CCCGGACACCAAGGCGCCC-GCCGCAGGACCCCCGAAGAAACTCTTCTAC
NBRC100942  CCCGGACACCAAGGCGCCC-GCCGCAGGACCCCCGAAGAAACTCTTCTAC
NBRC101740  CCCGGACACCAAGGCGCCC-GCCGCAGGACCCCCGAAGAAACTCTTCTAC
NBRC101742  CCCGGACACCAAGGCGCCC-GCCGCAGGACCCCCGAAGAAACTCTTCTAC
NBRC101750  CCCGGACAACAAAGGCGCCCGCCGCAGGACCCCCGAAGAAACTCTTCTAC
NBRC101751  CCCGGACACCAAGGCGCCC-GCCGCAGGACCGCCGAAGAAACTCTTCTAC
NBRC103836  CCCGGACACCAAGGCGCCC-GCCGCAGGACCCCCGAAGAAACTCTTCTAC
NBRC103837  CCCGGACACCAAGGCGCCC-GCCGCAGGACCGCCGAAGAAACTCTTCTAC
NBRC103842  CCCGGACACCAAGGCGCCC-GCCGCAGGACCGCCGAAGAAACTCTTCTAC
NBRC108982  -CCGGGCCC--AGGCGCCC-GCCGCAGGGACCCCAA--ACTCTCTTGCAT
NBRC109993  CCCGGA--ACCAGGCGCCC-GCCGGAGGACCC------AAACTCTCCTGT
NBRC110232  -CCGGGCCC--AGGCGCCC-GCCGCAGGGACCCCAA--ACTCTCTTGCAT
TK041       -CCGGACCC--AGGCGCCC-GCCGCAGGGACCCCAA--ACTCTCTTGCAT
TK042       -CCGGACCC--AGGCGCCC-GCCGCAGGGACCCCAA--ACTCTCTTGCAT
TNSF18547   CCCGGACACCAAGGCGCCC-GCCGCAGGACCCCCGAAGAAACTCTTCTAC

CBS116.25   TTTGCGAAA----GCAGTATT-CTTCTGAGTGGCCGAAAG----------
CBS128678   TACGCCCAA-CGGCGGGAATTTT--TTCTCTGAGT-GCAT----------
CBS284.36   TACGCCCAG-CGGGCGGAATTTC--TTCTCTGAGTTGCAC----------
CBS704.86   TTTGCGAAA----GCAGTATT-ATTCTGAGTGGCCGAAAG----------
CBS744.73   CGCGCCCCC-T--GCGGCGCTCTCTACTCTCTGAGTGTC-----------
DY05421     TGCATTTGA-CAGGTGGCATTTCCTCTGAGTGGACTCTTCTCCCCGCGAC
DY05422     TGCATTTGA-CAGGTGGCATTTCCTCTGAGTGGACTCTTCTCCCCGCGAC
FMR10376    TACGCCCAA-CGGCGGGAATTTT--TTCTCTGAGT-GCAT----------
FMR8652     TACGCCCAG-CGGGCGGAATTTC--TTCTCTGAGTTGCAC----------
GACPCCXS08  ATC--TCGG----GCGGCGT--CATCTGAGTGGATT--------------
GACPXS08    ATC--TCGG----GCGGCGT--CATCTGAGTGGATT--------------
HMAS43720   CCC-TCCGG-C--GTCGTTTT-ATTCTGAGTGGACCTTTTTCCTCGCGAG
IBRCM30175  TACGCCCAG-CGGGCGGAATTTC--TTCTCTGAGTTGCAC----------
IM325363.1  TACGCCCAG-CGGGCGGAATTTC--TTCTCTGAGTTGCAC----------
IM325363.2  TACGCCCAG-CGGGCGGAATTTC--TTCTCTGAGTTGCAC----------
JX13B01     TACGCCCAG-CGGGCGGAATTTC--TTCTCTGAGTTGCAC----------
JX17D04     TACGCCCAG-CGGGCGGAATTTC--TTCTCTGAGTTGCAC----------
KUMCC3004   NNNNNNNNNNNNNNNNNNNNNNNNNNNNNNNNNNNNNNNNNNNNNNNNNN
KUMCC3006   ATC-TCCGG-C--GTCGTTTT-CTTCTGAGTGGACCTTTTTCCTCGCGAG
KUMCC3007   ATC-TCCGG-C--GTCGTTTT-CTTCTGAGTGGACCTTTTTCCTCGCGAG
MFLU210262  TGCATTCGA-CAGGTGGAATT-CCTCTGAGTGGACTCTTCTCCCCGCGAC
MFLU210263  TGCATTCGA-CAGGTGGAATT-CCTCTGAGTGGACTCTTCTCCCCGCGAC
MFLU210264  TGCATTCGA-CAGGTGGAATT-CCTCTGAGTGGACTCTTCTCCCCGCGAC
MFLU210270  CTC-TCCGG-C--GTCGTTTT-CTTCTGAGTAGACCTTTTTCCCCGCGAG
MFLU210271  CTC-TCCGG-C--GTCGTTTT-CTTCTGAGTAGACCTTTTTCCCCGCGAG
NBRC100742  TACGCCCG--CGGGCGGAATTTC--TCCTCTGAGTTGCAC----------
NBRC100744  TGCATTCGA-CAGGTGGAATT-CCTCTGAGTGGACTCTTCTCCCCGCGAC
NBRC100941  TGCATTTGA-CAGGTGGCATTTCCTCTGAGTGGACTCTTCTCCCCGCGAC
NBRC100942  TGCATTTGA-CAGGTGGCATTTCCTCTGAGTGGACTCTTCTCCCCGCGAC
NBRC101740  TGCATTTGA-CAGGTGGCATTTCCTCTGAGTGGACTCTTCTCCCCGCGAC
NBRC101742  TGCATTTGA-CAGGTGGCATTTCCTCTGAGTGGACTCTTCTCCCCGCGAC
NBRC101750  TGCATTCGA-CAGGTGGAATT-CCTCTGAGTGGACTCTTCTCCCCGCGAC
NBRC101751  TGCATTTGA-CAGGTGGCATTTCCTCTGAGTGGACTCTTCTCCCCGCGAC
NBRC103836  TGCATTTGA-CAGGTGGCATTTCCTCTGAGTGGACTCTTCTCCCCGCGAC
NBRC103837  TGCATTTAA-CAGGTGGCATTTCCTCTAAGTGGACTCTTCTCCCCGCGAC
NBRC103842  TGCATTTGA-CAGGTGGCATTTCCTCTGAGTGGACTCTTCTCCCCGCGAC
NBRC108982  TACGCCCCCCCGGGCGGGATTTTGTTTCTCTGAGT-GCAC----------
NBRC109993  ATC--TCGG----GCGGCAT--CATCTGAGTGGACT--------------
NBRC110232  TACGCCCCCCCGGGCGGGATTTTGTTTCTCTGAGT-GCAC----------
TK041       TACGCCCAT-CGGTTGGAATTTC--TTCTCTGAGTTGCCC----------
TK042       TACGCCCAT-CGGTTGGAATTTC--TTCTCTGAGTTGCCC----------
TNSF18547   TGCATTTGA-CAGGTGGAATT-CCTCTGAGTGGACTCTTCTCCCCGCGAC

CBS116.25   GCAAAAAAACAAATGAATCAAAACTTTCAACAACGGATCTCTTGGTTCTG
CBS128678   AAGCAAAA-CAAATGAATCAAAACTTTCAACAACGGATCTCTTGGTTCTG
CBS284.36   AAGCAAAAACAAATGAATCAAAACTTTCAACAACGGATCTCTTGGTTCTG
CBS704.86   GCAAAAAA-CAAATGAATCAAAACTTTCAACAACGGATCTCTTGGTTCTG
CBS744.73   -ACGATGAGAAAATGAGTCAAAACTTTCAACAACGGATCTCTTGGTTCTG
DY05421     AGCGGTGGGCGAATGAATCAAAACTTTCAACAACGGATCTCTTGGCTCTG
DY05422     AGCGGTGGGCGAATGAATCAAAACTTTCAACAACGGATCTCTTGGCTCTG
FMR10376    AAGCAAAA-CAAATGAATCAAAACTTTCAACAACGGATCTCTTGGTTCTG
FMR8652     AAGCAAAAACAAATGAATCAAAACTTTCAACAACGGATCTCTTGGTTCTG
GACPCCXS08  ----TTGCGAAAT-GAATCAAAACTTTCAACAACGGATCTCTTGGTTCTG
GACPXS08    ----TTGCGAAAT-GAATCAAAACTTTCAACAACGGATCTCTTGGTTCTG
HMAS43720   AGCGGGGTGAAAATGAATTAAAACTTTCAACAACGGATCTCTTGGCTCTG
IBRCM30175  AAGCAAAAACAAATGAATCAAAACTTTCAACAACGGATCTCTTGGTTCTG
IM325363.1  AAGCAAAAACAAATGAATCAAAACTTTCAACAACGGATCTCTTGGTTCTG
IM325363.2  AAGCAAAAACAAATGAATCAAAACTTTCAACAACGGATCTCTTGGTTCTG
JX13B01     AAGCAAAAACAAATGAATCAAAACTTTCAACAACGGATCTCTTGGTTCTG
JX17D04     AAGCAAAAACAAATGAATCAAAACTTTCAACAACGGATCTCTTGGTTCTG
KUMCC3004   NNNNNNNNNNNNNNNNNNNNNNNNNNNNNNNNNNNNNNNNNNNNNNNNNN
KUMCC3006   AGCGGGGTGAAAATGAATCAAAACTTTCAACAACGGATCTCTTGGCTCTG
KUMCC3007   AGCGGGGTGAAAATGAATCAAAACTTTCAACAACGGATCTCTTGGCTCTG
MFLU210262  AGCGGTGGGCGAATGAATCAAAACTTTCAACAACGGATCTCTTGGCTCTG
MFLU210263  AGCGGTGGGCGAATGAATCAAAACTTTCAACAACGGATCTCTTGGCTCTG
MFLU210264  AGCGGTGGGCGAATGAATCAAAACTTTCAACAACGGATCTCTTGGCTCTG
MFLU210270  AGCGGGGTGAAAATGAATCAAAACTTTCAACAACGGATCTCTTGGCTCTG
MFLU210271  AGCGGGGTGAAAATGAATCAAAACTTTCAACAACGGATCTCTTGGCTCTG
NBRC100742  AAGCAAAA-CAAATGAATCAAAACTTTCAACAACGGATCTCTTGGTTCTG
NBRC100744  AGCGGTGGGCGAATGAATCAAAACTTTCAACAACGGATCTCTTGGCTCTG
NBRC100941  AGCGGTGGGCGAATGAATCAAAACTTTCAACAACGGATCTCTTGGCTCTG
NBRC100942  AGCGGTGGGCGAATGAATCAAAACTTTCAACAACGGATCTCTTGGCTCTG
NBRC101740  AGCGGTGGGCGAATGAATCAAAACTTTCAACAACGGATCTCTTGGCTCTG
NBRC101742  AGCGGTGGGCGAATGAATCAAAACTTTCAACAACGGATCTCTTGGCTCTG
NBRC101750  AGCGGTGGGCGAATGAATCAAAACTTTCAACAACGGATCTCTTGGCTCTG
NBRC101751  AGCGGTGGGCGAATGAATCAAAACTTTCAACAACGGATCTCTTGGCTCTG
NBRC103836  AGCGGTGGGCGAATGAATCAAAACTTTCAACAACGGATCTCTTGGCTCTG
NBRC103837  AGCGGTGGGCGAATGAATCAAAACTTTCAACAACGGATCTCTTGGCTCTG
NBRC103842  AGCGGTGGGCGAATGAATCAAAACTTTCAACAACGGATCTCTTGGCTCTG
NBRC108982  AAGCAAAA-CAAATGAATCAAAACTTTCAACAACGGATCTCTTGGTTCTG
NBRC109993  ----GTACGGAATTGAATCAAAACTTTCAACAACGGATCTCTTGGTTCTG
NBRC110232  AAGCAAAA-CAAATGAATCAAAACTTTCAACAACGGATCTCTTGGTTCTG
TK041       AAGCAAAAACAAATGAATCAAAACTTTCAACAACGGATCTCTTGGTTCTG
TK042       AAGCAAAAACAAATGAATCAAAACTTTCAACAACGGATCTCTTGGTTCTG
TNSF18547   AGCGGTGGGCGAATGAATCAAAACTTTCAACAACGGATCTCTTGGCTCTG

CBS116.25   GCATCGATGAAGAACGCAGCAAAATGCGATAAGTAATGTGAATTGCAGAA
CBS128678   GCATCGATGAAGAACGCAGCGAAATGCGATAAGTAATGTGAATTGCAGAA
CBS284.36   GCATCGATGAAGAACGCAGCGAAATGCGATAAGTAATGTGAATTGCAGAA
CBS704.86   GCATCGATGAAGAACGCAGCGAAATGCGATAAGTAATGTGAATTGCAGAA
CBS744.73   GCATCGATGAAGAACGCAGCGAAATGCGATAAGTAATGTGAATTGCAGAA
DY05421     GCATCGATGAAGAACGCAGCGAAATGCGATAAGTAATGTGAATTGCAGAA
DY05422     GCATCGATGAAGAACGCAGCGAAATGCGATAAGTAATGTGAATTGCAGAA
FMR10376    GCATCGATGAAGAACGCAGCGAAATGCGATAAGTAATGTGAATTGCAGAA
FMR8652     GCATCGATGAAGAACGCAGCGAAATGCGATAAGTAATGTGAATTGCAGAA
GACPCCXS08  GCATCGATGAAGAACGCAGCGAAATGCGATAAGTAATGTGAATTGCAGAA
GACPXS08    GCATCGATGAAGAACGCAGCGAAATGCGATAAGTAATGTGAATTGCAGAA
HMAS43720   GCATCGATGAAGAACGCAGCGAAATGCGATAAGTAATGTGAATTGCAGAA
IBRCM30175  GCATCGATGAAGAACGCAGCGAAATGCGATAAGTAATGTGAATTGCAGAA
IM325363.1  GCATCGATGAAGAACGCAGCGAAATGCGATAAGTAATGTGAATTGCAGAA
IM325363.2  GCATCGATGAAGAACGCAGCGAAATGCGATAAGTAATGTGAATTGCAGAA
JX13B01     GCATCGATGAAGAACGCAGCGAAATGCGATAAGTAATGTGAATTGCAGAA
JX17D04     GCATCGATGAAGAACGCAGCGAAATGCGATAAGTAATGTGAATTGCAGAA
KUMCC3004   NNNNNNNNNNNNNNNNNNNNNNNNNNNNNNNNNNNNNNNNNNNNNNNNNN
KUMCC3006   GCATCGATGAAGAACGCAGCGAAATGCGATAAGTAATGTGAATTGCAGAA
KUMCC3007   GCATCGATGAAGAACGCAGCGAAATGCGATAAGTAATGTGAATTGCAGAA
MFLU210262  GCATCGATGAAGAACGCAGCGAAATGCGATAAGTAATGTGAATTGCAGAA
MFLU210263  GCATCGATGAAGAACGCAGCGAAATGCGATAAGTAATGTGAATTGCAGAA
MFLU210264  GCATCGATGAAGAACGCAGCGAAATGCGATAAGTAATGTGAATTGCAGAA
MFLU210270  GCATCGATGAAGAACGCAGCGAAATGCGATAAGTAATGTGAATTGCAGAA
MFLU210271  GCATCGATGAAGAACGCAGCGAAATGCGATAAGTAATGTGAATTGCAGAA
NBRC100742  GCATCGATGAAGAACGCAGCGAAATGCGATAAGTAATGTGAATTGCAGAA
NBRC100744  GCATCGATGAAGAACGCAGCGAAATGCGATAAGTAATGTGAATTGCAGAA
NBRC100941  GCATCGATGAAGAACGCAGCGAAATGCGATAAGTAATGTGAATTGCAGAA
NBRC100942  GCATCGATGAAGAACGCAGCGAAATGCGATAAGTAATGTGAATTGCAGAA
NBRC101740  GCATCGATGAAGAACGCAGCGAAATGCGATAAGTAATGTGAATTGCAGAA
NBRC101742  GCATCGATGAAGAACGCAGCGAAATGCGATAAGTAATGTGAATTGCAGAA
NBRC101750  GCATCGATGAAGAACGCAGCGAAATGCGATAAGTAATGTGAATTGCAGAA
NBRC101751  GCATCGATGAAGAACGCAGCGAAATGCGATAAGTAATGTGAATTGCAGAA
NBRC103836  GCATCGATGAAGAACGCAGCGAAATGCGATAAGTAATGTGAATTGCAGAA
NBRC103837  GCATCGATGAAGAACGCAGCGAAATGCGATAAGTAATGTGAATTGCAGAA
NBRC103842  GCATCGATGAAGAACGCAGCGAAATGCGATAAGTAATGTGAATTGCAGAA
NBRC108982  GCATCGATGAAGAACGCAGCGAAATGCGATAAGTAATGTGAATTGCAGAA
NBRC109993  GCATCGATGAAGAACGCAGCGAAATGCGATAAGTAATGTGAATTGCAGAA
NBRC110232  GCATCGATGAAGAACGCAGCGAAATGCGATAGGTAATGTGAATTGCAGAA
TK041       GCATCAATGAAGAACGCATTGAAATGCGATAAATAATGTGAATTGCAAAA
TK042       GCATCAATGAAGAACGCATTGAAATGCGATAAATAATGTGAATTGCAAAA
TNSF18547   GCATCGATGAAGAACGCAGCGAAATGCGATAAGTAATGTGAATTGCAGAA

CBS116.25   TTCAGTGAATCATCGAATCTTTGAACGCACATTGCGCCCGCCAGCATTCT
CBS128678   TTCAGTGAATCATCGAATCTTTGAACGCACATTGCGCCCGCCAGCATTCT
CBS284.36   TTCAGTGAATCATCGAATCTTTGAACGCACATTGCGCCCGCCAGCATTCT
CBS704.86   TTCAGTGAATCATCGAATCTTTGAACGCACATTGCGCCCGCCAGCATTCT
CBS744.73   TTCAGTGAACCATCGAATCTTTGAACGCACATTGCGCCCGCCAGCACTCT
DY05421     TTCAGTGAATCATCGAATCTTTGAACGCACATTGCGCCCGCCAGCACTCT
DY05422     TTCAGTGAATCATCGAATCTTTGAACGCACATTGCGCCCGCCAGCACTCT
FMR10376    TTCAGTGAATCATCGAATCTTTGAACGCACATTGCGCCCGCCAGCATTCT
FMR8652     TTCAGTGAATCATCGAATCTTTGAACGCACATTGCGCCCGCCAGCATTCT
GACPCCXS08  TTCAGTGAATCATCGAATCTTTGAACGCACATTGCGCCCGCCAGCACTCT
GACPXS08    TTCAGTGAATCATCGAATCTTTGAACGCACATTGCGCCCGCCAGCACTCT
HMAS43720   TTCAGTGAATCATCGAATCTTTGAACGCACATTGCGCCCGCCAGTATTCT
IBRCM30175  TTCAGTGAATCATCGAATCTTTGAACGCACATTGCGCCCGCCAGCATTCT
IM325363.1  TTCAGTGAATCATCGAATCTTTGAACGCACATTGCGCCCGCCAGCATTCT
IM325363.2  TTCAGTGAATCATCGAATCTTTGAACGCACATTGCGCCCGCCAGCATTCT
JX13B01     TTCAGTGAATCATCGAATCTTTGAACGCACATTGCGCCCGCCAGCATTCT
JX17D04     TTCAGTGAATCATCGAATCTTTGAACGCACATTGCGCCCGCCAGCATTCT
KUMCC3004   NNNNNNNNNNNNNNNNNNNNNNNNNNNNNNNNNNNNNNNNNNNNNNNNNN
KUMCC3006   TTCAGTGAATCATCGAATCTTTGAACGCACATTGCGCCCGCCAGTATTCT
KUMCC3007   TTCAGTGAATCATCGAATCTTTGAACGCACATTGCGCCCGCCAGTATTCT
MFLU210262  TTCAGTGAATCATCGAATCTTTGAACGCACATTGCGCCCGCCAGCACTCT
MFLU210263  TTCAGTGAATCATCGAATCTTTGAACGCACATTGCGCCCGCCAGCACTCT
MFLU210264  TTCAGTGAATCATCGAATCTTTGAACGCACATTGCGCCCGCCAGCACTCT
MFLU210270  TTCAGTGAATCATCGAATCTTTGAACGCACATTGCGCCCGCCAGTATTCT
MFLU210271  TTCAGTGAATCATCGAATCTTTGAACGCACATTGCGCCCGCCAGTATTCT
NBRC100742  TTCAGTGAATCATCGAATCTTTGAACGCACATTGCGCCCGCCAGCATTCT
NBRC100744  TTCAGTGAATCATCGAATCTTTGAACGCACATTGCGCCCGCCAGCACTCT
NBRC100941  TTCAGTGAATCATCGAATCTTTGAACGCACATTGCGCCCGCCAGCACTCT
NBRC100942  TTCAGTGAATCATCGAATCTTTGAACGCACATTGCGCCCGCCAGCACTCT
NBRC101740  TTCAGTGAATCATCGAATCTTTGAACGCACATTGCGCCCGCCAGCACTCT
NBRC101742  TTCAGTGAATCATCGAATCTTTGAACGCACATTGCGCCCGCCAGCACTCT
NBRC101750  TTCAGTGAATCATCGAATCTTTGAACGCACATTGCGCCCGCCAGCACTCT
NBRC101751  TTCAGTGAATCATCGAATCTTTGAACGCACATTGCGCCCGCCAGCACTCT
NBRC103836  TTCAGTGAATCATCGAATCTTTGAACGCACATTGCGCCCGCCAGCACTCT
NBRC103837  TTCAGTGAATCATCGAATCTTTGAACGCACATTGCGCCCGCCAGCACTCT
NBRC103842  TTCAGTGAATCATCGAATCTTTGAACGCACATTGCGCCCGCCAGCACTCT
NBRC108982  TTCAGTGAATCATCGAATCTTTGAACGCACATTGCGCCCGCCAGCATTCT
NBRC109993  TTCAGTGAACCATCGAATCTTTGAACGCACATTGCGCCCGCCAGCATTCT
NBRC110232  TTCAGTGAATCATCGAATCTTTGAACGCACATTGCGCCCGCCAGCATTCT
TK041       TTCAATGAATCATCCAATCTTTGAACGGAAATTGCGCCCGCCTTCATTCT
TK042       TTCAATGAATCATCCAATCTTTGAACGGAAATTGCGCCCGCCTTCATTCT
TNSF18547   TTCAGTGAATCATCGAATCTTTGAACGCACATTGCGCCCGCCAGCACTCT

CBS116.25   GGCGGGCATGCCTGTTCGAGCGTCATTTCAACCCTCGACTTCACGTCTTT
CBS128678   GGCGGGCATGCCTGTTCGAGCGTCATTTCAACCCTCGAGCCCCCCC----
CBS284.36   GGCGGGCATGCCTGTTCGAGCGTCATTTCAACCCTCGAGCCCCCCC----
CBS704.86   GGCGGGCATGCCTGTTCGAGCGTCATTTCAACCCTCGAGCTC--GTCTTC
CBS744.73   GGCGGGCATGCCTGTCCGAGCGTCATTTCGACCCTCGGGGCCCCC-----
DY05421     GGCGGGCATGCCTGTCCGAGCGTCATTTCGACCCTCAGGTTCCTGG----
DY05422     GGCGGGCATGCCTGTCCGAGCGTCATTTCGACCCTCAGGTTCCTGG----
FMR10376    GGCGGGCATGCCTGTTCGAGCGTCATTTCAACCCTCGAGCCCCCCC----
FMR8652     GGCGGGCATGCCTGTTCGAGCGTCATTTCAACCCTCGAGCCCCCCC----
GACPCCXS08  GGCGGGCATGCCTGTTCGAGCGTCATATCAACCCTCGAGCCCCC------
GACPXS08    GGCGGGCATGCCTGTTCGAGCGTCATATCAACCCTCGAGCCCCC------
HMAS43720   GGCGGGCATGCCTGTCCGAGCGTCATTTCGACCCTCAGGCCC-CGTC---
IBRCM30175  GGCGGGCATGCCTGTTCGAGCGTCATTTCAACCCTCGAGCCCCCCC----
IM325363.1  GGCGGGCATGCCTGTTCGAGCGTCATTTCAACCCTCGAGCCCCCCC----
IM325363.2  GGCGGGCATGCCTGTTCGAGCGTCATTTCAACCCTCGAGCCCCCCC----
JX13B01     GGCGGGCATGCCTGTTCGAGCGTCATTTCAACCCTCGAGCCCCCCCC---
JX17D04     GGCGGGCATGCCTGTTCGAGCGTCATTTCAACCCTCGAGCCCCCCCC---
KUMCC3004   NNNNNNNNNNNNNNNNNNNNNNNNNNNNNNNNNNNNNNNNNNNNNNNNNN
KUMCC3006   GGCGGGCATGCCTGTCCGAGCGTCATTTCGACCCTCAGGCCC-CTTA---
KUMCC3007   GGCGGGCATGCCTGTCCGAGCGTCATTTCGACCCTCAGGCCC-CTTA---
MFLU210262  GGCGGGCATGCCTGTCCGAGCGTCATTTCGACCCTCAGGTTCCCC-----
MFLU210263  GGCGGGCATGCCTGTCCGAGCGTCATTTCGACCCTCAGGTTCCCC-----
MFLU210264  GGCGGGCATGCCTGTCCGAGCGTCATTTCGACCCTCAGGTTCCCC-----
MFLU210270  GGCGGGCATGCCTGTCCGAGCGTCATTTCGACCCTCAGGCCCTCGTC---
MFLU210271  GGCGGGCATGCCTGTCCGAGCGTCATTTCGACCCTCAGGCCCTCGTC---
NBRC100742  GGCGGGCATGCCTGTTCGAGCGTCATTTCAACCCTCGAGCCCCCCC----
NBRC100744  GGCGGGCATGCCTGTCCGAGCGTCATTTCGACCCTCAGGTCCCCCCCCTC
NBRC100941  GGCGGGCATGCCTGTCCGAGCGTCATTTCGACCCTCAGGTCCCCTCT---
NBRC100942  GGCGGGCATGCCTGTCCGAGCGTCATTTCGACCCTCAGGTCCCCCCCTTC
NBRC101740  GGCGGGCATGCCTGTCCGAGCGTCATTTCGACCCTCAGGTCCCCTGG---
NBRC101742  GGCGGGCATGCCTGTCCGAGCGTCATTTCGACCCTCAGGTCCCCCCCTTC
NBRC101750  GGCGGGCATGCCTGTCCGAGCGTCATTTCGACCCTCAGGTCCCCCCCCTC
NBRC101751  GGCGGGCATGCCTGTCCGAGCGTCATTTCGACCCTCAGGTCCCCTCT---
NBRC103836  GGCGGGCATGCCTGTCCGAGCGTCATTTCGACCCTCAGGTCCCCTGG---
NBRC103837  GGCGGGCATACCTGTCCGAGCGTCATTTCGACCCTCAGGTCCCCTCT---
NBRC103842  GGCGGGCATGCCTGTCCGAGCGTCATTTCGACCCTCAGGTCCCCTCT---
NBRC108982  GGCGGGCATGCCTGTTCGAGCGTCATTTCAACCCTCGAGCCCCCCC----
NBRC109993  GGCGGGCATGCCTGTTCGAGCGTCATATCAACCCTCAGGCCCCCCCC---
NBRC110232  GGCGGGCATGCCTGTTCGAGCGTCATTTCAACCCTCGAGCCCCCCC----
TK041       GGCGGGCATGCCTGTTCGAGCGTCATTTCCACCCTCGAGCCCCCCC----
TK042       GGCGGGCATGCCTGTTCGAGCGTCATTTCCACCCTCGAGCCCCCCC----
TNSF18547   GGCGGGCATGCCTGTCCGAGCGTCATTTCGACCCTCAGGGCCCCGA----

CBS116.25   ACG----GACGAGAAGCCGGTGTTGGGGCGCGGCGATCGAG---------
CBS128678   ---------GGGGGCCTCGGTGTTGGGGGACGGCA---------------
CBS284.36   ---------GGGGGCCTCGGTGTTGGGGGACGGCA---------------
CBS704.86   ATT----GACGAGA--TCGGTGTTGGGACCCGGCGAGCGGGGA-------
CBS744.73   ----------GGGGCCCCGGCGTTGGGGGACGGCGG--------------
DY05421     -------AAAGGGAACCTGGCGTTGGGGGACGGCA--GCCGCG-------
DY05422     -------AAAGGGAACCTGGCGTTGGGGGACGGCA--GCCGCG-------
FMR10376    ---------GGGGGCCTCGGTGTTGGGGGACGGCA---------------
FMR8652     ---------GGGGGCCTCGGTGTTGGGGGACGGCA---------------
GACPCCXS08  ----------AGGGGCTCGGCGTTGGGGATCGGCCCGCCC----------
GACPXS08    ----------AGGGGCTCGGCGTTGGGGATCGGCCCGCCC----------
HMAS43720   ---------AGGGGAC-TGGCGTTGGGGGACGGCACCGCTGGGAGGAGGG
IBRCM30175  ---------GGGGGCCTCGGTGTTGGGGGACGGCA---------------
IM325363.1  ---------GGGGGCCTCGGTGTTGGGGGACGGCA---------------
IM325363.2  ---------GGGGGCCTCGGTGTTGGGGGACGGCA---------------
JX13B01     ---------GGGGGCCTCGGTGTTGGGGGACGGCA---------------
JX17D04     ---------GGGGGCCTCGGTGTTGGGGGACGGCA---------------
KUMCC3004   NNNNNNNNNNNNNNNNNNNNNNNNNNNNNNNNNNNNNNNNNNNNNNNNNN
KUMCC3006   ---------GGGGGAC-TGGCGTTGGGGGACGGCACCGCTGTG-------
KUMCC3007   ---------GGGGGAC-TGGCGTTGGGGGACGGCACCGCTGTG-------
MFLU210262  ----------GGGAACCTGGCGTTGGGGGACGGCA--CCCGCG-------
MFLU210263  ----------GGGAACCTGGCGTTGGGGGACGGCA--CCCGCG-------
MFLU210264  ----------GGGAACCTGGCGTTGGGGGACGGCA--CCCGCG-------
MFLU210270  ---------AGGGGACCTGGCGTTGGGGGACNNNNNNNNNNNNNNNNNNN
MFLU210271  ---------AGGGGACCTGGCGTTGGGGGACNNNNNNNNNNNNNNNNNNN
NBRC100742  ---------GGGGGCCTCGGTGTTGGGGGACGGCA---------------
NBRC100744  GGAAGGGGGGGGGAACCTGGCGTTGGGGGACGGCA--CCCGCG-------
NBRC100941  -------CCAGGGGACCTGGCGTTGGGGGACGGCAA-GCCGCG-------
NBRC100942  CGA----GGGGGGGACCTGGCGTTGGGGGACGGCA--ACCGCG-------
NBRC101740  -------AGAGGGGACCTGGCGTTGGGGGACGGCAA-GCCGCG-------
NBRC101742  CGA----GGGGGGGACCTGGCGTTGGGGGACGGCA--ACCGCG-------
NBRC101750  GGAAGGGGGGGGGAACCTGGCGTTGGGGGACGGCA--CCCGCG-------
NBRC101751  -------CCAGGGGACCTGGCGTTGGGGGACGGCAA-GCCGCG-------
NBRC103836  -------AGAGGGGACCTGGCGTTGGGGGACGGCAA-GCCGCG-------
NBRC103837  -------CCAGGGGACCTGGCGTTGGGGGACGGCAA-GCCGCG-------
NBRC103842  -------CCAGGGGACCTGGCGTTGGGGGACGGCAA-GCCGCG-------
NBRC108982  ---------GGGGGCCTCGGTGTTGGGGGACGGCA---------------
NBRC109993  -------GCGGGGGGCCTGGCGTTGGGGATCGGCCCGCCCCCG-------
NBRC110232  ---------GGGGGCCTCGGTGTTGGGGGACGGCA---------------
TK041       ---------GGGGGCCTCGTTGTTGGGGGACGTTG---------------
TK042       ---------GGGGGCCTCGTTGTTGGGGGACGTTG---------------
TNSF18547   --------GAGGGGACCTGGCGTTGGGGGACGGCA--CCCGCG-------

CBS116.25   -------------------CCTAGCTCGCGCCGGCTCCGAAATTTAGTGG
CBS128678   ------------------------CACCAGCCGCCCCCGAAATGCAGTGG
CBS284.36   ------------------------CACCAGCCGCCCCCGAAATGCAGTGG
CBS704.86   -----------------CTCTTGTCCCCTGCCGGCCCCGAAATTCAGTGG
CBS744.73   -------------------------CACCGCCGCCCCCGAAATGCAGTGG
DY05421     GGGCCCAAA-----CCAAGGC--CCCGCCGCCGCCCCCGAAATGCAGTGG
DY05422     GGGCCCAAA-----CCAAGGC--CCCGCCGCCGCCCCCGAAATGCAGTGG
FMR10376    ------------------------CACCAGCCGCCCCCGAAATGCAGTGG
FMR8652     ------------------------CACCAGCCGCCCCCGAAATGCAGTGG
GACPCCXS08  ---------------------------GCGCCGTCCCCCAAATGCAGTGG
GACPXS08    ---------------------------GCGCCGTCCCCCAAATGCAGTGG
HMAS43720   GGGGGTTTCATCTCCCCTCCCCCCCCGCCGCCGCCCCCGAAATGCAGTGG
IBRCM30175  ------------------------CACCAGCCGCCCCCGAAATGCAGTGG
IM325363.1  ------------------------CACCAGCCGCCCCCGAAATGCAGTGG
IM325363.2  ------------------------CACCAGCCGCCCCCGAAATGCAGTGG
JX13B01     ------------------------CACCAGCCGCCCCCGAAATGCAGTGG
JX17D04     ------------------------CACCAGCCGCCCCCGAAATGCAGTGG
KUMCC3004   NNNNNNNNNNNNNNNNNNNNNNNNNNNNNNNNNNNNNNNNNNNNNNNNNN
KUMCC3006   GGAGATCTC---------CTCCCGCCGCCGCCGCCCCCGAAATGCAGTGG
KUMCC3007   GGAGATCTC---------CTCCCGCCGCCGCCGCCCCCGAAATGCAGTGG
MFLU210262  GG------------CCAAGCCGGCCCGCCGCCGCCCCCGAAATGCAGTGG
MFLU210263  GG------------CCAAGCCGGCCCGCCGCCGCCCCCGAAATGCAGTGG
MFLU210264  GG------------CCAAGCCGGCCCGCCGCCGCCCCCGAAATGCAGTGG
MFLU210270  NNNNNNNNNNNNNNNNNNNNNNNNNNNNNNNNNNNNNNNNNNNNNNNNNN
MFLU210271  NNNNNNNNNNNNNNNNNNNNNNNNNNNNNNNNNNNNNNNNNNNNNNNNNN
NBRC100742  ------------------------CACCAGCCGCCCCCGAAATGCAGTGG
NBRC100744  CG------------GCCAGCCGGCCCGCCGCCGCCCCCGAAATGCAGTGG
NBRC100941  GGCGCCCGA-----CCAA-GGGCCCTGCCGCCGCCCCCGAAATGCAGTGG
NBRC100942  GGGGGCCAC-----CAAAGGCCCCCCGCCGCCGCCCCCGAAATGCAGTGG
NBRC101740  GGCGCCCGA-----CCAA-GGGCCCTGCCGCCGCCCCCGAAATGCAGTGG
NBRC101742  GGGGGCCAC-----CAAAGGCCCCCCGCCGCCGCCCCCGAAATGCAGTGG
NBRC101750  CG------------GCCAGCCGGCCCGCCGCCGCCCCCGAAATGCAGTGG
NBRC101751  GGCGCCCGA-----CCAAAGGGCCCCGCCGCCGCCCCCGAAATGCAGTGG
NBRC103836  GGCGCCCGA-----CCAA-GGGCCCTGCCGCCGCCCCCGAAATGCAGTGG
NBRC103837  GGCGCCCGA-----CCAAAGGGCCCCGCCGCCGCCCCCGAAATGCAGTGG
NBRC103842  GGCGCCCGA-----CCAAAGGGCCCCGCCGCCGCCCCCGAAATGCAGTGG
NBRC108982  ------------------------CACCAGCCGCCCCCGAAATGCAGTGG
NBRC109993  ------------------------GCGGCGCCGTCCCCCAAATGCAGTGG
NBRC110232  ------------------------CACCAGCCGCCCCCGAAATGCAGTGG
TK041       ------------------------CACCGGCCGTCCCCGAAATGGAGATG
TK042       ------------------------CACCGGCCGTCCCCGAAATGGAGATG
TNSF18547   GG------------CCAA-CCAGCCCGCCGCCGCCCCCGAAATGCAGTGG

CBS116.25   CGGCC-CGTTGCGGCGACCTC-TGCGTAGTAACTT----AACCTCGCACT
CBS128678   CGACCTCGCCGCAGCCTCCCC-TGCGTAGTAGCAC---ACACCTCGCACC
CBS284.36   CGACCCCGCCGCAGCCTCCCC-TGCGTAGTAGCAC---ACACCTCGCACC
CBS704.86   CGGCC-CGTTGCGGCGACCTC-TGCGTAGTAACTT----AACCTCGCACC
CBS744.73   CGACCCCGCCGCGCCCCTCCCCTGCGCAGTAAGCA----AACCTCGCACC
DY05421     CGGCCACGTCGCAGCGACCTC-CGCGTAGTAGCAA--AACACCTCGCGGC
DY05422     CGGCCACGTCGCAGCGACCTC-CGCGTAGTAGCAA--AACACCTCGCGGC
FMR10376    CGACCTCGCCGCAGCCTCCCC-TGCGTAGTAGCAC---ACACCTCGCACC
FMR8652     CGACCCCGCCGCAGCCTCCCC-TGCGTAGTAGCAC---ACACCTCGCACC
GACPCCXS08  CGGCCCCGCCGCAGCCTCCCC-TGCGTAGTAGCAC-GAGA-CCTCGCACC
GACPXS08    CGGCCCCGCCGCAGCCTCCCC-TGCGTAGTAGCAC-GAGA-CCTCGCACC
HMAS43720   CGGCCTCGCCGCAGCGACCTC-CGCGTAGTAGCAC--AGAACCTCGCGGC
IBRCM30175  CGACCCCGCCGCAGCCTCCCC-TGCGTAGTAGCAC---ACACCTCGCACC
IM325363.1  CGACCCCGCCGCAGCCTCCCC-TGCGTAGTAGCAC---ACACCTCGCACC
IM325363.2  CGACCCCGCCGCAGCCTCCCC-TGCGTAGTAGCAC---ACACCTCGCACC
JX13B01     CGACCCCGCCGCAGCCTCCCC-TGCGTAGTAGCAC---ACACCTCGCACC
JX17D04     CGACCCCGCCGCAGCCTCCCC-TGCGTAGTAGCAC---ACACCTCGCACC
KUMCC3004   NNNNNNNNNNNNNNNNNNNNNNNNNNNNNNNNNNNNNNNNNNNNNNNNNN
KUMCC3006   CGGCCTCGCCGCAGCGACCTC-CGCGTAGTAGCAC--A-AACCTCGCGGC
KUMCC3007   CGGCCTCGCCGCAGCGACCTC-CGCGTAGTAGCAC--A-AACCTCGCGGC
MFLU210262  CGGCCACGTCGCAGCGACCTC-CGCGTAGTAGCGA-AAACACCTCGCGGC
MFLU210263  CGGCCACGTCGCAGCGACCTC-CGCGTAGTAGCGA-AAACACCTCGCGGC
MFLU210264  CGGCCACGTCGCAGCGACCTC-CGCGTAGTAGCGA-AAACACCTCGCGGC
MFLU210270  NNNNNNNNNNNNNNNNNNNNNNNNNNNNNNNNNNNNNNNNNNNNNNNNNN
MFLU210271  NNNNNNNNNNNNNNNNNNNNNNNNNNNNNNNNNNNNNNNNNNNNNNNNNN
NBRC100742  CGACCCCGCCGCAGCCTCCCC-TGCGTAGTAGCAC---ACACCTCGCACC
NBRC100744  CGGCCACGTCGCAGCGACCTC-CGCGTAGTAGCAA--AACAC-TCGCGGC
NBRC100941  CGGCCACGTCGCAGCGACCTC-CGCGTAGTAGCAA-AAACACCTCGCGGC
NBRC100942  CGGCCACGTCGCAGCGACCTC-CGCGTAGTAGCAA--AACACCTCGCGGG
NBRC101740  CGGCCACGTCGCAGCGACCTC-CGCGTAGTAGCAA-AAACACCTCGCGGC
NBRC101742  CGGCCACGTCGCAGCGACCTC-CGCGTAGTAGCAA--AACACCTCGCGGG
NBRC101750  CGGCCACGTCGCAGCGACCTC-CGCGTAGTAGCAA--AACACCTCGCGGC
NBRC101751  CGGCCACGTCGCAGCGACCTC-CGCGTAGTAGCAA-AAACACCTCGCGGC
NBRC103836  CGGCCACGTCGCAGCGACCTC-CGCGTAGTAGCAA-AAACACCTCGCGGC
NBRC103837  CGGCCACGTCGCAGCGACCTC-CGCGTAGTAGCAA-AAACACCTCGCGGC
NBRC103842  CGGCCACGTCGCAGCGACCTC-CGCGTAGTAGCAA-AAACACCTCGCGGC
NBRC108982  CGACCCCGCCGCAGCCTCCCC-TGCGTAGTAGCAC---ACACCTCGCACC
NBRC109993  CGGTCCCGCCGCAGCCTCCCCCTGCGCAGTAGCAC-GAAAACCACGCACC
NBRC110232  CGACCCCGCCGCAGCCTCCCC-TGCGTAGTAGCAC---ACACCTCGCACC
TK041       CGACCCCGCCGCAGCCTCCCC-TGCGTATGAACAC---TCTTGTCTGAAA
TK042       CGACCCCGCCGCAGCCTCCCC-TGCGTATGAACAC---TCTTGTCTGAAA
TNSF18547   CGGCCACGTCGCAGCGACCTC-CGCGTAGTAGCAACAAACACCTCGCGGC

CBS116.25   G--G-GACAGCAGCGCGGCCACGCCGTAAAA-------------------
CBS128678   G--GAGCGCGGAG-ACGGTCACGCCGTAAAACGCCCAACTTC-TTAGAGT
CBS284.36   G--GAGCGCGGAG-GCGGTCACGCCNNNNNNNNNNNNNNNNNNNNNNNNN
CBS704.86   G--GTAACAGCATCGTGGCCACGCCGTAAAA-------------------
CBS744.73   GGGAGGCGCGGAG-GCGGTCACGCCGTGAAACGAA---------------
DY05421     CAAGGGAGCGCGTCGCGGCCACGCCGTGAAACCGTGCGTGCGTGCGTGCG
DY05422     CAAGGGAGCGCGTCGCGGCCACGCCGTGAAACCGTGCGTGCGTGCGTGCG
FMR10376    G--GAGCGCGGAG-ACGGTCACGCCNNNNNNNNNNNNNNNNNNNNNNNNN
FMR8652     G--GAGCGCGGAG-GCGGTCACGCCNNNNNNNNNNNNNNNNNNNNNNNNN
GACPCCXS08  ---GGGAGCGCGGCGCGGCCACGCCGTAAAA-------------------
GACPXS08    ---GGGAGCGCGGCGCGGCCACGCCGTAAAA-------------------
HMAS43720   CT-GGGAGCTGGGCGCGGCCACGCCGTAAAA-------------------
IBRCM30175  G--GAGCGCGGAG-GCGGTCACGCCGTAAAACGCCCAANNNNNNNNNNNN
IM325363.1  G--GAGCGCGGAG-GCGGTCACGCCGTAAAACGCCCAACTTTCTTAGAGT
IM325363.2  G--GAGCGCGGAG-GCGGTCACGCCGTAAAACGCCCAACTTTCTTAGAGT
JX13B01     G--GAGCGCGGAG-GCGGTCACGCCGTAAAACGCCCAACTTTCTTAGAGT
JX17D04     G--GAGCGCGGAG-GCGGTCACGCCGTAAAACGCCCAACTTTCTTAGAGT
KUMCC3004   NNNNNNNNNNNNNNNNNNNNNNNNNNNNNNNNNNNNNNNNNNNNNNNNNN
KUMCC3006   CT-GGGAGCTGGGCGCGGCCACGCCGTAAAA-------------------
KUMCC3007   CT-GGGAGCTGGGCGCGGCCACGCCGTAAAA-------------------
MFLU210262  AAAGGGAGCGCGGCGCGGCCACGCCGTGAAATCG----------------
MFLU210263  AAAGGGAGCGCGGCGCGGCCACGCCGTGAAATCG----------------
MFLU210264  AAAGGGAGCGCGGCGCGGCCACGCCGTGAAATCG----------------
MFLU210270  NNNNNNNNNNNNNNNNNNNNNNNNNNNNNNNNNNNNNNNNNNNNNNNNNN
MFLU210271  NNNNNNNNNNNNNNNNNNNNNNNNNNNNNNNNNNNNNNNNNNNNNNNNNN
NBRC100742  G--GAGCGCGGAG-GCGGTCACGCCGTGAAACGCCCAACTTCCTTAGAGT
NBRC100744  AA-GGGAGCGCGGCGCGGCCACGCCGTGAAATCG----------------
NBRC100941  AA-GGGAGCGCGTCGCGGCCACGCCGTGAAACCGT---------------
NBRC100942  AAAGGGAGCGCGTCGCGGCCACGCCGTGAAACCGTTTGT--GTGTGTGTG
NBRC101740  AA-GGGAGCGCGTCGCGGCCACGCCGTGAAACCGT---------------
NBRC101742  AAAGGGAGCGCGTCGCGGCCACGCCGTGAAACCGTTTGTGAGTGTGTGTG
NBRC101750  AA-GGGAGCGCGGCGCGGCCACGCCGTGAAATCG----------------
NBRC101751  AA-GGGAGCGCGTCGCGGCCACGCCGTGAAACCGT---------------
NBRC103836  AA-GGGAGCGCGTCGCGGCCACGCCGTGAAACCGT---------------
NBRC103837  AA-GGGAGCGCATCGCGGCCACGCCGTGAAACCGT---------------
NBRC103842  AA-GGGAGCGCGTCGCGGCCACGCCGTGAAACCGT---------------
NBRC108982  G--GAGCGCGGAG-GCGGTCACGCCGTTAAACGCCCAACTTTCCAAGAGT
NBRC109993  ---GGGAGCGCGGCGCGGCCACGCCGTGAAA-------------------
NBRC110232  G--GAGCGCGGAG-GCGGTCACGCCGTTAAACGCCCAACTTTCCAAGAGT
TK041       G--GAGAGCAAAT-GCGGTCAGATCATATTATTCTTCACATCATTATT-T
TK042       G--GAGAGCAAAT-GCGGTCAGATCATATTATTCTTCACATCATTATT-T
TNSF18547   AA-GGGAGCGCGGCGCGGCCACGCCGTGAAAACG----------------

CBS116.25   --------CCCCCGACNNNNNNNNNNNNNNNNNNNNNNNNNNNNNNNNNN
CBS128678   TGACCTCGGATCAGGTTTGCCCCAGTAACGGCGAGTGAAGCGGCAACAGC
CBS284.36   NNNNNNNNNNNNNNNNNNNNNNNNNNNNNNNNNNNNNNNNNNNNNNNNNN
CBS704.86   --------CCCCCGACNNNNNNNNNNNNNNNNNNNNNNNNNNNNNNNNNN
CBS744.73   -------ACGCTCAATTTGCCCCAGTAACGGCGAGTGAAGCGGCAACAGC
DY05421     CG-GACCGCCCGCAGCTTGCCCCAGTAACGGCGAGTGAAGCGGCAACAGC
DY05422     CG-GACCGCCCGCAGCTTGCCCCAGTAACGGCGAGTGAAGCGGCAACAGC
FMR10376    NNNNNNNNNNNNNNNNNNNNNNNNNNNNNNNNNNNNNNNNNNNNNNNNNN
FMR8652     NNNNNNNNNNNNNNNNNNNNNNNNNNNNNNNNNNNNNNNNNNNNNNNNNN
GACPCCXS08  ------CCTCTCCGCCTTGCCCCAGTAACGGCGAGTGAAGCGGCAGCAGC
GACPXS08    ------CCTCTCCGCCTTGCCCCAGTAACGGCGAGTGAAGCGGCAGCAGC
HMAS43720   ------CAACCCCCACTTGCCCCAGTAACGGCGAGTGAAGCGGCAACAGC
IBRCM30175  NNNNNNNNNNNNNNNNNNNNNNNNNNNNNNNNNNNNNNNNNNNNNNNNNN
IM325363.1  TGACCTCGGATCAGGTTTGCCCCAGTAACGGCGAGTGAAGCGGCAACAGC
IM325363.2  TGACCTCGGATCAGGTTTGCCCCAGTAACGGCGAGTGAAGCGGCAACAGC
JX13B01     TGACCTCGGATCAGGTTTGCCCCAGTA-CGGCGAGTGAAGCGGCAACAGC
JX17D04     TGACCTCGGATCAGGTTTGCCCCAGTA-CGGCGAGTGAAGCGGCAACAGC
KUMCC3004   NNNNNNNNNNNNNNNNTTGCCCCAGTAACGGCGAGTGAAGCGGCAACAGC
KUMCC3006   ------CACCCCCCACTTGCCCCAGTAACGGCGAGTGAAGCGGCAACAGC
KUMCC3007   ------CACCCCCCACTTGCCCCAGTAACGGCGAGTGAAGCGGCAACAGC
MFLU210262  -----ACGCCCGCAACTTGCCCCAGTAACGGCGAGTGAAGCGGCAACAGC
MFLU210263  -----ACGCCCGCAACTTGCCCCAGTAACGGCGAGTGAAGCGGCAACAGC
MFLU210264  -----ACGCCCGCAACTTGCCCCAGTAACGGCGAGTGAAGCGGCAACAGC
MFLU210270  NNNNNNNNNNNNNNNNTTGCCCCAGTAACGGCGAGTGAAGCGGCAACAGC
MFLU210271  NNNNNNNNNNNNNNNNTTGCCCCAGTAACGGCGAGTGAAGCGGCAACAGC
NBRC100742  TGACCTCGGATCAGGTNNNNNNNNNNNNNNNNNNNNNNNNNNNNNNNNNN
NBRC100744  -----ACGCC-GCAACTTGCCCCAGTAACGGCGAGTGAAGCGGCAACAGC
NBRC100941  -----GTGCGGGCCGTTTGCCCCAGTAACGGCGAGTGAAGCGGCAACAGC
NBRC100942  CCTGGGCGCCCGCGACTTGCCCCAGTAACGGCGAGTGAAGCGGCAACAGC
NBRC101740  -----GTGCGGGCCGTTTGCCCCAGTAACGGCGAGTGAAGCGGCAACAGC
NBRC101742  CCTGGGCGCCCGCGACTTGCCCCAGTAACGGCGAGTGAAGCGGCAACAGC
NBRC101750  -----ACGCC-GCAACTTGCCCCAGTAACGGCGAGTGAAGCGGCAACAGC
NBRC101751  -----GTGCGGGCCGTTTGCCCCAGTAACGGCGAGTGAAGCGGCAACAGC
NBRC103836  -----GTGCGGGCCGTTTGCCCCAGTAACGGCGAGTGAAGCGGCAACAGC
NBRC103837  -----GTGCGGGCCGTTTGCCCCAGTAACGGCGAGTGAAGCGGCAACAGC
NBRC103842  -----GTGCGGGCCGTTTGCCCCAGTAACGGCGAGTGAAGCGGCAACAGC
NBRC108982  TGACCTCGGATCAGGTNNNNNNNNNNNNNNNNNNNNNNNNNNNNNNNNNN
NBRC109993  ------CGAACCC--CTTGCCCCAGTAACGGCGAGTGAAGCGGCAGCAGC
NBRC110232  TGACCTCGGATCAGGTNNNNNNNNNNNNNNNNNNNNNNNNNNNNNNNNNN
TK041       GGACCTTACCTAAGTCTTGCCCCAGTAACGGCGAGTGAAGCGGCAACAGC
TK042       GGACCTTACCTAAGTCTTGCCCCAGTAACGGCGAGTGAAGCGGCAACAGC
TNSF18547   -----ACGCC-GCAACTTGCCCCAGTAACGGCGAGTGAAGCGGCAACAGC

CBS116.25   NNAAATTTGAAATCTGGCTCCT---------AGAGTCCGAATTGTAATTT
CBS128678   TCAAATTTGAAATCTGGCCCCC---------AGGGCCCGAGTTGTAATTT
CBS284.36   NNNNNNNNNNNNNNNNNNNNNNNNNNNNNNNNNNNNNNNNNNNNNNNNNN
CBS704.86   NNAAATTTGAAATCTGGCTCCT---------AGAGCCCGAGTTGTAATTT
CBS744.73   TCAAATTTGAAATCTGGCCCCCCC-----CGGGGGCCCGAGTTGTAATTT
DY05421     TCAAATTTGAAATCTGGCCTCCCT--C---GGGGGTCCGAGTTGTAATTT
DY05422     TCAAATTTGAAATCTGGCCTCCCT--C---GGGGGTCCGAGTTGTAATTT
FMR10376    NNNNNNNNNNNNNNNNNNNNNNNNNNNNNNNNNNNNNNNNNNNNNNNNNN
FMR8652     NNNNNNNNNNNNNNNNNNNNNNNNNNNNNNNNNNNNNNNNNNNNNNNNNN
GACPCCXS08  TCAAATTTGAAATCTGGCCCCCAC-------GGGGCCCGAGTTGTAATTT
GACPXS08    TCAAATTTGAAATCTGGCCCCCAC-------GGGGCCCGAGTTGTAATTT
HMAS43720   TCAAATTTGAAATCTGGCCCCCTC--CGCGGG-GGTCCGAGTTGTAATTT
IBRCM30175  NNNNNNNNNNNNNNNNNNNNNNNNNNNNNNNNNNNNNNNNNNNNNNNNNN
IM325363.1  TCAAATTTGAAATCTGGCCCCC---------AGGGCCCGAGTTGTAATTT
IM325363.2  TCAAATTTGAAATCTGGCCCCC---------AGGGCCCGAGTTGTAATTT
JX13B01     TCAAATTTGAAATCTGGCCCCC---------AGGGCCCGAGTTGTAATTT
JX17D04     TCAAATTTGAAATCTGGCCCCC---------AGGGCCCGAGTTGTAATTT
KUMCC3004   TCAAATTTGAAATCTGGCCTCCTC--C---GGGGGCCCGAGTTGTAATTT
KUMCC3006   TCAAATTTGAAATCTGGCCCCCTC--TACGGA-GGTCCGAGTTGTAATTT
KUMCC3007   TCAAATTTGAAATCTGGCCCCCTC--TACGGA-GGTCCGAGTTGTAATTT
MFLU210262  TCAAATTTGAAATCTGGCCCCCCC-TCCACGGGGACCCGAGTTGTAATTT
MFLU210263  TCAAATTTGAAATCTGGCCCCCCC-TCCACGGGGACCCGAGTTGTAATTT
MFLU210264  TCAAATTTGAAATCTGGCCCCCCCCTCCACGGGGACCCGAGTTGTAATTT
MFLU210270  TCAAATTTGAAATCTGGCCACCCC--CGCGGGAGGTCCGAGTTGTAATTT
MFLU210271  TCAAATTTGAAATCTGGCCACCCC--CGCGGGAGGTCCGAGTTGTAATTT
NBRC100742  NNNNNNNNNNNNNNNNNNNNNNNNNNNNNNNNNNNNNNNNNNNNNNNNNN
NBRC100744  TCAAATTTGAAATCTGGCCCCCCT--CCACGGGGACCCGAGTTGTAATTT
NBRC100941  TCAAATTTGAAATCTGGCCCTCCC--TTTCGGGGGCCCGAGTTGTAATTT
NBRC100942  TCAAATTTGAAATCTGGCCTCCTC-----CGGGGGCCCGAGTTGTAATTT
NBRC101740  TCAAATTTGAAATCTGGCCCTCCC--TTTCGGGGGCCCGAGTTGTAATTT
NBRC101742  TCAAATTTGAAATCTGGCCTCCTC-----CGGGGGCCCGAGTTGTAATTT
NBRC101750  TCAAATTTGAAATCTGGCCCCCCT--CCACGGGGACCCGAGTTGTAATTT
NBRC101751  TCAAATTTGAAATCTGGCCCTCCC--TT-CGGGGGCCCGAGTTGTAATTT
NBRC103836  TCAAATTTGAAATCTGGCCCTCCC--TTTCGGGGGCCCGAGTTGTAATTT
NBRC103837  TCAAATTTGAAATCTGGCCCTCCC--TT-CGGGGGCCCGAGTTGTAATTT
NBRC103842  TCAAATTTGAAATCTGGCCCTCCC--TT-CGGGGGCCCGAGTTGTAATTT
NBRC108982  NNNNNNNNNNNNNNNNNNNNNNNNNNNNNNNNNNNNNNNNNNNNNNNNNN
NBRC109993  TCAAATTTGAAATCTGGCCGCCCC---CGGGGGGGCCCGAGTTGTAATTT
NBRC110232  NNNNNNNNNNNNNNNNNNNNNNNNNNNNNNNNNNNNNNNNNNNNNNNNNN
TK041       TCAAATTTGAAATCTGGCCCCC---------AGGGCCCGAGTTGTAATTT
TK042       TCAAATTTGAAATCTGGCCCCC---------AGGGCCCGAGTTGTAATTT
TNSF18547   TCAAATTTGAAATCTGGCCCCCCT--CCGCGGGGACCCGAGTTGTAATTT

CBS116.25   GCAGAGGATGCTTTTGATGCGGTGCCTTCCGAGTTCCCTGGAACGGGACG
CBS128678   GCAGAGGATGCTTTTGGCGCGGTGCCTTCCGAGTTCCCTGGAACGGGACG
CBS284.36   NNNNNNNNNNNNNNNNNNNNNNNNNNNNNNNNNNNNNNNNNNNNNNNNNN
CBS704.86   GTAGAGGATGCTTTTGATGCGGTGCCTTCCGAGTTCCCTGGAACGGGACG
CBS744.73   GCAGAGGATGCTTTTGGCGAGGCGCCTTCCGAGTTCCCTGGAACGGGACG
DY05421     GCAGAGGATGCTTCTGGCGCGGCGCCTTCCGAGTTCCCTGGAACGGGACG
DY05422     GCAGAGGATGCTTCTGGCGCGGCGCCTTCCGAGTTCCCTGGAACGGGACG
FMR10376    NNNNNNNNNNNNNNNNNNNNNNNNNNNNNNNNNNNNNNNNNNNNNNNNNN
FMR8652     NNNNAGGATGCTTTTGGCGCGGTGCCTTCCGAGTTCCCTGGAACGGGACG
GACPCCXS08  GCAGAGGATGCTTTCGGCGCGGCGCCTTCCGAGTCCCCTGGAACGGGGCG
GACPXS08    GCAGAGGATGCTTTCGGCGCGGCGCCTTCCGAGTCCCCTGGAACGGGGCG
HMAS43720   GCAGAGGATGCTTCTGGCGCGGCGCCTTCCGAGTTCCCTGGAACGGGACG
IBRCM30175  NNNNNNNNNNNNNNNNNNNNNNNNNNNNNNNNNNNNNNNNNNNNNNNNNN
IM325363.1  GCAGAGGATGCTTTTGGCGCGGTGCCTTCCGAGTTCCCTGGAACGGGACG
IM325363.2  GCAGAGGATGCTTTTGGCGCGGTGCCTTCCGAGTTCCCTGGAACGGGACG
JX13B01     GCAGAGGATGCTTTTGGCGCGGTGCCTTCCGAGTTCCCTGGAACGGGACG
JX17D04     GCAGAGGATGCTTTTGGCGCGGTGCCTTCCGAGTTCCCTGGAACGGGACG
KUMCC3004   GCAGAGGATGCTTCCGGCGCGGCGCCTTCCGAGTTCCCTGGAACGGGACG
KUMCC3006   GCAGAGGATGCTTCTGGCGCGGCGCCTTCCGAGTTCCCTGGAACGGGACG
KUMCC3007   GCAGAGGATGCTTCTGGCGCGGCGCCTTCCGAGTTCCCTGGAACGGGACG
MFLU210262  GCAGAGGATGCTTCTGGCGCGGCGCCTTCCGAGTTCCCTGGAACGGGACG
MFLU210263  GCAGAGGATGCTTCTGGCGCGGCGCCTTCCGAGTTCCCTGGAACGGGACG
MFLU210264  GCAGAGGATGCTTCTGGCGCGGCGCCTTCCGAGTTCCCTGGAACGGGACG
MFLU210270  GCAGAGGATGCTTCTGGCGCGGCGCCTTCCGAGTTCCCTGGAACGGGACG
MFLU210271  GCAGAGGATGCTTCTGGCGCGGCGCCTTCCGAGTTCCCTGGAACGGGACG
NBRC100742  NNNNNNNNNNNNNNNNNNNNNNNNNNNNNNNNNNNNNNNNNNNNNNNNNN
NBRC100744  GCAGAGGATGCTTCTGGCGCGGCGCCTTCCGAGTTCCCTGGAACGGGACG
NBRC100941  GCAGAGGATGCTTCTGGCGCGGCGCCTTCCGAGTTCCCTGGAACGGGACG
NBRC100942  GCAGAGGATGCTTCTGGCGCGGCGCCTTCCGAGTTCCCTGGAACGGGACG
NBRC101740  GCAGAGGATGCTTCTGGCGCGGCGCCTTCCGAGTTCCCTGGAACGGGACG
NBRC101742  GCAGAGGATGCTTCTGGCGCGGCGCCTTCCGAGTTCCCTGGAACGGGACG
NBRC101750  GCAGAGGATGCTTCTGGCGCGGCGCCTTCCGAGTTCCCTGGAACGGGACG
NBRC101751  GCAGAGGATGCTTCTGGCGCGGCGCCTTCCGAGTTCCCTGGAACGGGACG
NBRC103836  GCAGAGGATGCTTCTGGCGCGGCGCCTTCCGAGTTCCCTGGAACGGGACG
NBRC103837  GCAGAGGATGCTTCTGGCGCGGCGCCTTCCGAGTTCCCTGGAACGGGACG
NBRC103842  GCAGAGGATGCTTCTGGCGCGGCGCCTTCCGAGTTCCCTGGAACGGGACG
NBRC108982  NNNNNNNNNNNNNNNNNNNNNNNNNNNNNNNNNNNNNNNNNNNNNNNNNN
NBRC109993  GCAGAGGATGCTTTTGGCGCGGCGCCTTCCGAGTTCCCTGGAACGGGACG
NBRC110232  NNNNNNNNNNNNNNNNNNNNNNNNNNNNNNNNNNNNNNNNNNNNNNNNNN
TK041       GCAGAGGATGCTTTTGGCGCGGTGCCTTCCGAGTTCCCTGGAACGGGACG
TK042       GCAGAGGATGCTTTTGGCGCGGTGCCTTCCGAGTTCCCTGGAACGGGACG
TNSF18547   GCAGAGGATGCTTCTGGCGCGGCGCCTTCCGAGTTCCCTGGAACGGGACG

CBS116.25   CCATAGAGGGTGAGAGCCCCGTCTGGTCGGATGCCAAATCTCTGTAAAGC
CBS128678   CCATAGAGGGTGAGAGCCCCGTCTGGTCGGACGCCTAGCCTATGTAAAGC
CBS284.36   NNNNNNNNNNNNNNNNNNNNNNNNNNNNNNNNNNNNNNNNNNNNNNNNNN
CBS704.86   CCATAGAGGGTGAGAGCCCCGTCTGGTCGGATGCCAAATCTCTGTAAAGC
CBS744.73   CCGCAGAGGGTGAGAGCCCCGTCTGGTCGGACGCCAAGCCAGTGTAAAGC
DY05421     CCATAGAGGGTGAGAGCCCCGTCTGGTTGGACGCCTAGCCTCTGTGAAGC
DY05422     CCATAGAGGGTGAGAGCCCCGTCTGGTTGGACGCCTAGCCTCTGTGAAGC
FMR10376    NNNNNNNNNNNNNNNNNNNNNNNNNNNNNNNNNNNNNNNNNNNNNNNNNN
FMR8652     CCATAGAGGGTGAGAGCCCCGTCTGGTCGGACGCCTAGCCTGTGTAAAGC
GACPCCXS08  CCATAGAGGGTGAGAGCCCCGTCTGGTCGGACGCCTAGCCCCTGTAAAGC
GACPXS08    CCATAGAGGGTGAGAGCCCCGTCTGGTCGGACGCCTAGCCCCTGTAAAGC
HMAS43720   CCACAGAGGGTGAGAGCCCCGTCCGGTCGGACGCCCAGCCTATGTGAAGC
IBRCM30175  NNNNNNNNNNNNNNNNNNNNNNNNNNNNNNNNNNNNNNNNNNNNNNNNNN
IM325363.1  CCATAGAGGGTGAGAGCCCCGTCTGGTCGGACGCCTAGCCTGTGTAAAGC
IM325363.2  CCATAGAGGGTGAGAGCCCCGTCTGGTCGGACGCCTAGCCTGTGTAAAGC
JX13B01     CCATAGAGGGTGAGAGCCCCGTCTGGTCGGACGCCTAGCCTGTGTAAAGC
JX17D04     CCATAGAGGGTGAGAGCCCCGTCTGGTCGGACGCCTAGCCTGTGTAAAGC
KUMCC3004   CCACAGAGGGTGAGAGCCCCGTCTGGTTGGACGCCTAGCCTATGTGAAGC
KUMCC3006   CCACAGAGGGTGAGAGCCCCGTCCGGTTGGACGCCTAGCCTGTGTGAAGC
KUMCC3007   CCACAGAGGGTGAGAGCCCCGTCCGGTTGGACGCCTAGCCTGTGTGAAGC
MFLU210262  CCATAGAGGGTGAGAGCCCCGTCTGGTTGGACGCCTAGCCTCTGTGAAGC
MFLU210263  CCATAGAGGGTGAGAGCCCCGTCTGGTTGGACGCCTAGCCTCTGTGAAGC
MFLU210264  CCATAGAGGGTGAGAGCCCCGTCTGGTTGGACGCCTAGCCTCTGTGAAGC
MFLU210270  CCACAGAGGGTGAGAGCCCCGTCCGGTCGGACGCCTAGCCTGTGTGAAGC
MFLU210271  CCACAGAGGGTGAGAGCCCCGTCCGGTCGGACGCCTAGCCTGTGTGAAGC
NBRC100742  NNNNNNNNNNNNNNNNNNNNNNNNNNNNNNNNNNNNNNNNNNNNNNNNNN
NBRC100744  CCATAGAGGGTGAGAGCCCCGTCTGGTTGGACGCCTAGCCTCTGTGAAGC
NBRC100941  CCATAGAGGGTGAGAGCCCCGTCTGGTTGGACGCCTAGCCTCTGTGAAGC
NBRC100942  CCATAGAGGGTGAGAGCCCCGTCTGGTTGGACGCCTAGCCTCTGTGAAGC
NBRC101740  CCATAGAGGGTGAGAGCCCCGTCTGGTTGGACGCCTAGCCTCTGTGAAGC
NBRC101742  CCATAGAGGGTGAGAGCCCCGTCTGGTTGGACGCCTAGCCTCTGTGAAGC
NBRC101750  CCATAGAGGGTGAGAGCCCCGTCTGGTTGGACGCCTAGCCTCTGTGAAGC
NBRC101751  CCATAGAGGGTGAGAGCCCCGTCTGGTTGGACGCCTAGCCTCTGTGAAGC
NBRC103836  CCATAGAGGGTGAGAGCCCCGTCTGGTTGGACGCCTAGCCTCTGTGAAGC
NBRC103837  CCATAGAGGGTGAGAGCCCCGTCTGGTTGGACGCCTAGCCTCTGTGAAGC
NBRC103842  CCATAGAGGGTGAGAGCCCCGTCTGGTTGGACGCCTAGCCTCTGTGAAGC
NBRC108982  NNNNNNNNNNNNNNNNNNNNNNNNNNNNNNNNNNNNNNNNNNNNNNNNNN
NBRC109993  CCATAGAGGGTGAGAGCCCCGTCTGGTCGGACGCCCAGCCTCTGTAAAGC
NBRC110232  NNNNNNNNNNNNNNNNNNNNNNNNNNNNNNNNNNNNNNNNNNNNNNNNNN
TK041       CCATAGAGGGTGAGAGCCCCGTCTGGTCGGACGCCTAGCCTGTGTAAAGC
TK042       CCATAGAGGGTGAGAGCCCCGTCTGGTCGGACGCCTAGCCTGTGTAAAGC
TNSF18547   CCATAGAGGGTGAGAGCCCCGTCTGGTTGGACGCCTAGCCTCTGTGAAGC

CBS116.25   TCCTTCGACGAGTCGAGTAGTTTGGGAATGCTGCTCTAAATGGGAGGTAT
CBS128678   TCCTTCGACGAGTCGAGTAGTTTGGGAATGCTGCTCTAAATGGGAGGTAT
CBS284.36   NNNNNNNNNNNNNNNNNNNNNNNNNNNNNNNNNNNNNNNNNNNNNNNNNN
CBS704.86   TCCTTCGACGAGTCGAGTAGTTTGGGAATGCTGCTCAAAATGGGAGGTAT
CBS744.73   TCCTTCGACGAGTCGAGTAGTTTGGGAATGCTGCTCTAAATGGGAGGTAT
DY05421     ACCTTCGACGAGTCGAGTAGTTTGGGAATGCTGCTCAAAATGGGAGGTAT
DY05422     ACCTTCGACGAGTCGAGTAGTTTGGGAATGCTGCTCAAAATGGGAGGTAT
FMR10376    NNNNNNNNNNNNNNNNNNNNNNNNNNNNNNNNNNNNNNNNNNNNNNNNNN
FMR8652     TCCTTCGACGAGTCGAGTAGTTTGGGAATGCTGCTCTAAATGGGAGGTAT
GACPCCXS08  TCCTTCGACGAGTCGAGTAGTTTGGGAATGCTGCTCTAAATGGGAGGTAT
GACPXS08    TCCTTCGACGAGTCGAGTAGTTTGGGAATGCTGCTCTAAATGGGAGGTAT
HMAS43720   ACCTTCGACGAGTCGGGTAGTTTGGGAATGCTGCCCTAAATGGGAGGTAT
IBRCM30175  NNNNNNNNNNNNNNNNNNNNNNNNNNNNNNNNNNNNNNNNNNNNNNNNNN
IM325363.1  TCCTTCGACGAGTCGAGTAGTTTGGGAATGCTGCTCTAAATGGGAGGTAT
IM325363.2  TCCTTCGACGAGTCGAGTAGTTTGGGAATGCTGCTCTAAATGGGAGGTAT
JX13B01     TCCTTCGACGAGTCGAGTAGTTTGGGAATGCTGCTCTAAATGGGAGGTAT
JX17D04     TCCTTCGACGAGTCGAGTAGTTTGGGAATGCTGCTCTAAATGGGAGGTAT
KUMCC3004   ACCTTCGACGAGTCGAGTAGTTTGGGAATGCTGCTCAAAATGGGAGGTAT
KUMCC3006   ACCTTCGACGAGTCGAGTAGTTTGGGAATGCTGCTCAAAATGGGAGGTAT
KUMCC3007   ACCTTCGACGAGTCGAGTAGTTTGGGAATGCTGCTCAAAATGGGAGGTAT
MFLU210262  ACCTTCGACGAGTCGAGTAGTTTGGGAATGCTGCTCAAAATGGGAGGTAT
MFLU210263  ACCTTCGACGAGTCGAGTAGTTTGGGAATGCTGCTCAAAATGGGAGGTAT
MFLU210264  ACCTTCGACGAGTCGAGTAGTTTGGGAATGCTGCTCAAAATGGGAGGTAT
MFLU210270  ACCTTCGACGAGTCGGGTAGTTTGGGAATGCTGCCCTAAATGGGAGGTAT
MFLU210271  ACCTTCGACGAGTCGGGTAGTTTGGGAATGCTGCCCTAAATGGGAGGTAT
NBRC100742  NNNNNNNNNNNNNNNNNNNNNNNNNNNNNNNNNNNNNNNNNNNNNNNNNN
NBRC100744  ACCTTCGACGAGTCGAGTAGTTTGGGAATGCTGCTCAAAATGGGAGGTAT
NBRC100941  ACCTTCGACGAGTCGAGTAGTTTGGGAATGCTGCTCAAAATGGGAGGTAT
NBRC100942  ACCTTCGACGAGTCGAGTAGTTTGGGAATGCTGCTCAAAATGGGAGGTAT
NBRC101740  ACCTTCGACGAGTCGAGTAGTTTGGGAATGCTGCTCAAAATGGGAGGTAT
NBRC101742  ACCTTCGACGAGTCGAGTAGTTTGGGAATGCTGCTCAAAATGGGAGGTAT
NBRC101750  ACCTTCGACGAGTCGAGTAGTTTGGGAATGCTGCTCAAAATGGGAGGTAT
NBRC101751  ACCTTCGACGAGTCGAGTAGTTTGGGAATGCTGCTCAAAATGGGAGGTAT
NBRC103836  ACCTTCGACGAGTCGAGTAGTTTGGGAATGCTGCTCAAAATGGGAGGTAT
NBRC103837  ACCTTCGACGAGTCGAGTAGTTTGGGAATGCTGCTCAAAATGGGAGGTAT
NBRC103842  ACCTTCGACGAGTCGAGTAGTTTGGGAATGCTGCTCAAAATGGGAGGTAT
NBRC108982  NNNNNNNNNNNNNNNNNNNNNNNNNNNNNNNNNNNNNNNNNNNNNNNNNN
NBRC109993  TCCTTCGACGAGTCGAGTAGTTTGGGAATGCTGCTCTAAATGGGAGGTAT
NBRC110232  NNNNNNNNNNNNNNNNNNNNNNNNNNNNNNNNNNNNNNNNNNNNNNNNNN
TK041       TCCTTCGACGAGTCGAGTAGTTTGGGAATGCTGCTCTAAATGGGAGGTAT
TK042       TCCTTCGACGAGTCGAGTAGTTTGGGAATGCTGCTCTAAATGGGAGGTAT
TNSF18547   ACCTTCGACGAGTCGAGTAGTTTGGGAATGCTGCTCAAAATGGGAGGTAT

CBS116.25   ATGTCTTCTAAAGCTAAATATTGGCCAGAGACCGATAGCGCACAAGTAGA
CBS128678   ATGTCTTCTAAAGCTAAATATTGGCCAGAGACCGATAGCGCACAAGTAGA
CBS284.36   NNNNNNNNNNNNNNNNNNNNNNNNNNNNNNNNNNNNNNNNNNNNNNNNNN
CBS704.86   ATGTCTTCTAAAGCTAAATATTGGCCAGAGACCGATAGCGCACAAGTAGA
CBS744.73   ATGTCTTCTAAAGCTAAATACTGGCCAGAGACCGATAGCGCACAAGTAGA
DY05421     ATGTCTTCTAAAGCTAAATACCGGCCAGAGACCGATAGCGCACAAGTAGA
DY05422     ATGTCTTCTAAAGCTAAATACCGGCCAGAGACCGATAGCGCACAAGTAGA
FMR10376    NNNNNNNNNNNNNNNNNNNNNNNNNNNNNNNNNNNNNNNNNNNNNNNNNN
FMR8652     ATGTCTTCTAAAGCTAAATACCGGCCAGAGACCGATAGCGCACAAGTAGA
GACPCCXS08  ATGTCTTCTAAAGCTAAATACCGGCCAGAGACCGATAGCGCACAAGTAGA
GACPXS08    ATGTCTTCTAAAGCTAAATACCGGCCAGAGACCGATAGCGCACAAGTAGA
HMAS43720   ATGTCTTCTAAAGCTAAATACCGGCCAGAGACCGATAGCGCACAAGTAGA
IBRCM30175  NNNNNNNNNNNNNNNNNNNNNNNNNNNNNNNNNNNNNNNNNNNNNNNNNN
IM325363.1  ATGTCTTCTAAAGCTAAATACCGGCCAGAGACCGATAGCGCACAAGTAGA
IM325363.2  ATGTCTTCTAAAGCTAAATACCGGCCAGAGACCGATAGCGCACAAGTAGA
JX13B01     ATGTCTTCTAAAGCTAAATACCGGCCAGAGACCGATAGCGCACAAGTAGA
JX17D04     ATGTCTTCTAAAGCTAAATACCGGCCAGAGACCGATAGCGCACAAGTAGA
KUMCC3004   ATGTCTTCTAAAGCTAAATACCGGCCAGAGACCGATAGCGCACAAGTAGA
KUMCC3006   ATGTCTTCTAAAGCTAAATACCGGCCAGAGACCGATAGCGCACAAGTAGA
KUMCC3007   ATGTCTTCTAAAGCTAAATACCGGCCAGAGACCGATAGCGCACAAGTAGA
MFLU210262  ATGTCTTCTAAAGCTAAATATCGGCCAGAGACCGATAGCGCACAAGTAGA
MFLU210263  ATGTCTTCTAAAGCTAAATATCGGCCAGAGACCGATAGCGCACAAGTAGA
MFLU210264  ATGTCTTCTAAAGCTAAATATCGGCCAGAGACCGATAGCGCACAAGTAGA
MFLU210270  ATGTCTTCTAAAGCTAAATACCGGCCAGAGACCGATAGCGCACAAGTAGA
MFLU210271  ATGTCTTCTAAAGCTAAATACCGGCCAGAGACCGATAGCGCACAAGTAGA
NBRC100742  NNNNNNNNNNNNNNNNNNNNNNNNNNNNNNNNNNNNNNNNNNNNNNNNNN
NBRC100744  ATGTCTTCTAAAGCTAAATACCGGCCAGAGACCGATAGCGCACAAGTAGA
NBRC100941  ATGTCTTCTAAAGCTAAATACCGGCCAGAGACCGATAGCGCACAAGTAGA
NBRC100942  ATGTCTTCTAAAGCTAAATACCGGCCAGAGACCGATAGCGCACAAGTAGA
NBRC101740  ATGTCTTCTAAAGCTAAATACCGGCCAGAGACCGATAGCGCACAAGTAGA
NBRC101742  ATGTCTTCTAAAGCTAAATACCGGCCAGAGACCGATAGCGCACAAGTAGA
NBRC101750  ATGTCTTCTAAAGCTAAATACCGGCCAGAGACCGATAGCGCACAAGTAGA
NBRC101751  ATGTCTTCTAAAGCTAAATACCGGCCAGAGACCGATAGCGCACAAGTAGA
NBRC103836  ATGTCTTCTAAAGCTAAATACCGGCCAGAGACCGATAGCGCACAAGTAGA
NBRC103837  ATGTCTTCTAAAGCTAAATACCGGCCAGAGACCGATAGCGCACAAGTAGA
NBRC103842  ATGTCTTCTAAAGCTAAATACCGGCCAGAGACCGATAGCGCACAAGTAGA
NBRC108982  NNNNNNNNNNNNNNNNNNNNNNNNNNNNNNNNNNNNNNNNNNNNNNNNNN
NBRC109993  ATGTCTTCTAAAGCTAAATACCGGCCAGAGACCGATAGCGCACAAGTAGA
NBRC110232  NNNNNNNNNNNNNNNNNNNNNNNNNNNNNNNNNNNNNNNNNNNNNNNNNN
TK041       ATGTCTTCTAAAGCTAAATACCGGCCAGAGACCGATAGCGCACAAGTAGA
TK042       ATGTCTTCTAAAGCTAAATACCGGCCAGAGACCGATAGCGCACAAGTAGA
TNSF18547   ATGTCTTCTAAAGCTAAATACCGGCCAGAGACCGATAGCGCACAAGTAGA

CBS116.25   GTGATCGAAAGATGAAAAGCACTTTGAAAAGAGGGTTAAAAAGTACGTGA
CBS128678   GTGATCGAAAGATGAAAAGCACTTTGAAAAGAGGGTTAAATAGTACGTGA
CBS284.36   NNNNNNNNNNNNNNNNNNNNNNNNNNNNNNNNNNNNNNNNNNNNNNNNNN
CBS704.86   GTGATCGAAAGATGAAAAGCACTTTGAAAAGAGGGTTAAATAGTACGTGA
CBS744.73   GTGATCGAAAGATGAAAAGCACTTTGAAAAGAGGGTTAAACAGTACGTGA
DY05421     GTGATCGAAAGATGAAAAGCACTTTGAAAAGAGGGTTAAACAGTACGTGA
DY05422     GTGATCGAAAGATGAAAAGCACTTTGAAAAGAGGGTTAAACAGTACGTGA
FMR10376    NNNNNNNNNNNNNNNNNNNNNNNNNNNNNNNNNNNNNNNNNNNNNNNNNN
FMR8652     GTGATCGAAAGATGAAAAGCACTTTGAAAAGAGGGTTAAATAGTACGTGA
GACPCCXS08  GTGATCGAAAGATGAAAAGCACTTTGAAAAGAGGGTTAAACAGTACGTGA
GACPXS08    GTGATCGAAAGATGAAAAGCACTTTGAAAAGAGGGTTAAACAGTACGTGA
HMAS43720   GTGATCGAAAGATGAAAAGCACTTTGAAAAGAGGGTTAAACAGTACGTGA
IBRCM30175  NNNNNNNNNNNNNNNNNNNNNNNNNNNNNNNNNNNNNNNNNNNNNNNNNN
IM325363.1  GTGATCGAAAGATGAAAAGCACTTTGAAAAGAGGGTTAAATAGTACGTGA
IM325363.2  GTGATCGAAAGATGAAAAGCACTTTGAAAAGAGGGTTAAATAGTACGTGA
JX13B01     GTGATCGAAAGATGAAAAGCACTTTGAAAAGAGGGTTAAATAGTACGTGA
JX17D04     GTGATCGAAAGATGAAAAGCACTTTGAAAAGAGGGTTAAATAGTACGTGA
KUMCC3004   GTGATCGAAAGATGAAAAGCACTTTGAAAAGAGGGTTAAACAGTACGTGA
KUMCC3006   GTGATCGAAAGATGAAAAGCACTTTGAAAAGAGGGTTAAACAGTACGTGA
KUMCC3007   GTGATCGAAAGATGAAAAGCACTTTGAAAAGAGGGTTAAACAGTACGTGA
MFLU210262  GTGATCGAAAGATGAAAAGCACTTTGAAAAGAGGGTTAAACAGTACGTGA
MFLU210263  GTGATCGAAAGATGAAAAGCACTTTGAAAAGAGGGTTAAACAGTACGTGA
MFLU210264  GTGATCGAAAGATGAAAAGCACTTTGAAAAGAGGGTTAAACAGTACGTGA
MFLU210270  GTGATCGAAAGATGAAAAGCACTTTGAAAAGAGGGTTAAACAGTACGTGA
MFLU210271  GTGATCGAAAGATGAAAAGCACTTTGAAAAGAGGGTTAAACAGTACGTGA
NBRC100742  NNNNNNNNNNNNNNNNNNNNNNNNNNNNNNNNNNNNNNNNNNNNNNNNNN
NBRC100744  GTGATCGAAAGATGAAAAGCACTTTGAAAAGAGGGTTAAACAGTACGTGA
NBRC100941  GTGATCGAAAGATGAAAAGCACTTTGAAAAGAGGGTTAAACAGTACGTGA
NBRC100942  GTGATCGAAAGATGAAAAGCACTTTGAAAAGAGGGTTAAACAGTACGTGA
NBRC101740  GTGATCGAAAGATGAAAAGCACTTTGAAAAGAGGGTTAAACAGTACGTGA
NBRC101742  GTGATCGAAAGATGAAAAGCACTTTGAAAAGAGGGTTAAANAGTACGTGA
NBRC101750  GTGATCGAAAGATGAAAAGCACTTTGAAAAGAGGGTTAAACAGTACGTGA
NBRC101751  GTGATCGAAAGATGAAAAGCACTTTGAAAAGAGGGTTAAACAGTACGTGA
NBRC103836  GTGATCGAAAGATGAAAAGCACTTTGAAAAGAGGGTTAAACAGTACGTGA
NBRC103837  GTGATCGAAAGATGAAAAGCACTTTGAAAAGAGGGTTAAACAGTACGTGA
NBRC103842  GTGATCGAAAGATGAAAAGCACTTTGAAAAGAGGGTTAAACAGTACGTGA
NBRC108982  NNNNNNNNNNNNNNNNNNNNNNNNNNNNNNNNNNNNNNNNNNNNNNNNNN
NBRC109993  GTGATCGAAAGATGAAAAGCACTTTGAAAAGAGGGTTAAACAGTACGTGA
NBRC110232  NNNNNNNNNNNNNNNNNNNNNNNNNNNNNNNNNNNNNNNNNNNNNNNNNN
TK041       GTGATCGAAAGATGAAAAGCACTTTGAAAAGAGGGTTAAATAGTACGTGA
TK042       GTGATCGAAAGATGAAAAGCACTTTGAAAAGAGGGTTAAATAGTACGTGA
TNSF18547   GTGATCGAAAGATGAAAAGCACTTTGAAAAGAGGGTTAAACAGTACGTGA

CBS116.25   AATTGTTGAAAGGGAAGCGCCTATGACCAGACTTGGGCCCGGTGAATCAT
CBS128678   AATTGTTGAAAGGGAAGCGCTTATGACCAGACTTGGGCCCGGTGGATCAT
CBS284.36   NNNNNNNNNNNNNNNNNNNNNNNNNNNNNNNNNNNNNNNNNNNNNNNNNN
CBS704.86   AATTGTTGAAAGGGAAGCGCCTATGACCAGACTTGGGCCCGG-GAATCAT
CBS744.73   AATTGTTGAAAGGGAAGCGCTCGTGACCAGACTCGGGCCCGGCGGATCAT
DY05421     AATTGTTGAAAGGGAAGCGCTCATGACCAGACTTGGGCCCCGCGCATCAC
DY05422     AATTGTTGAAAGGGAAGCGCTCATGACCAGACTTGGGCCCCGCGCATCAC
FMR10376    NNNNNNNNNNNNNNNNNNNNNNNNNNNNNNNNNNNNNNNNNNNNNNNNNN
FMR8652     AATTGTTGAAAGGGAAGCGCTTGTGACCAGACTTGGGCCCGGTGGATCAT
GACPCCXS08  AATTGTTGAAAGGGAAGCGCTCATGACCAGACTTGGGCCGGGCGAATCAT
GACPXS08    AATTGTTGAAAGGGAAGCGCTCATGACCAGACTTGGGCCGGGCGAATCAT
HMAS43720   AATTGTTGAAAGGGAAGCGCTCATGACCAGACTTGGGCCCGGGGGATCAC
IBRCM30175  NNNNNNNNNNNNNNNNNNNNNNNNNNNNNNNNNNNNNNNNNNNNNNNNNN
IM325363.1  AATTGTTGAAAGGGAAGCGCTTGTGACCAGACTTGGGCCCGGTGGATCAT
IM325363.2  AATTGTTGAAAGGGAAGCGCTTGTGACCAGACTTGGGCCCGGTGGATCAT
JX13B01     AATTGTTGAAAGGGAAGCGCTTGTGACCAGACTTGGGCCCGGTGGATCAT
JX17D04     AATTGTTGAAAGGGAAGCGCTTGTGACCAGACTTGGGCCCGGTGGATCAT
KUMCC3004   AATTGTTGAAAGGGAAGCGCTCATGACCAGACTTGGGCCCCGCGCATCAC
KUMCC3006   AATTGTTGAAAGGGAAGCGCTCATGACCAGACTTGGGCCCGGGGGATCAC
KUMCC3007   AATTGTTGAAAGGGAAGCGCTCATGACCAGACTTGGGCCCGGGGGATCAC
MFLU210262  AATTGTTGAAAGGGAAGCGCTCATGACCAGACTTGGGCCCCGCGCATCAC
MFLU210263  AATTGTTGAAAGGGAAGCGCTCATGACCAGACTTGGGCCCCGCGCATCAC
MFLU210264  AATTGTTGAAAGGGAAGCGCTCATGACCAGACTTGGGCCCCGCGCATCAC
MFLU210270  AATTGTTGAAAGGGAAGCGCTCATGACCAGACTTGGGCCCGGGGGATCAC
MFLU210271  AATTGTTGAAAGGGAAGCGCTCATGACCAGACTTGGGCCCGGGGGATCAC
NBRC100742  NNNNNNNNNNNNNNNNNNNNNNNNNNNNNNNNNNNNNNNNNNNNNNNNNN
NBRC100744  AATTGTTGAAAGGGAAGCGCTCATGACCAGACTTGGGCCCCGCGCATCAC
NBRC100941  AATTGTTGAAAGGGAAGCGCTCATGACCAGACTTGGGCCCCGCGCATCAC
NBRC100942  AATTGTTGAAAGGGAAGCGCTCATGACCAGACTTGGGCCCCGCGCATCAC
NBRC101740  AATTGTTGAAAGGGAAGCGCTCATGACCAGACTTGGGCCCCGCGCATCAC
NBRC101742  AATTGTTGAAAGGGAAGCGCTCATGACCAGACTTGGGCCCCGCGCATCAC
NBRC101750  AATTGTTGAAAGGGAAGCGCTCATGACCAGACTTGGGCCCCGCGCATCAC
NBRC101751  AATTGTTGAAAGGGAAGCGCTCATGACCAGACTTGGGCCCCGCGCATCAC
NBRC103836  AATTGTTGAAAGGGAAGCGCTCATGACCAGACTTGGGCCCCGCGCATCAC
NBRC103837  AATTGTTGAAAGGGAAGCGCTCATGACCAGACTTGGGCCCCGCGCATCAC
NBRC103842  AATTGTTGAAAGGGAAGCGCTCATGACCAGACTTGGGCCCCGCGCATCAC
NBRC108982  NNNNNNNNNNNNNNNNNNNNNNNNNNNNNNNNNNNNNNNNNNNNNNNNNN
NBRC109993  AATTGTTGAAAGGGAAGCGCTCATGACCAGACTTGGGCCGGGCGAATCAT
NBRC110232  NNNNNNNNNNNNNNNNNNNNNNNNNNNNNNNNNNNNNNNNNNNNNNNNNN
TK041       AATTGTTGAAAGGGAAGCGCTTGTGACCAGACTTGGGCCCGGTGGATCAT
TK042       AATTGTTGAAAGGGAAGCGCTTGTGACCAGACTTGGGCCCGGTGGATCAT
TNSF18547   AATTGTTGAAAGGGAAGCGCTCATGACCAGACTTGGGCCCCGCGCATCAC

CBS116.25   CCAGCGTTCT--CGCTGGTGCACTTTGCCGG--GCACAGGCCAGCATCAG
CBS128678   CCAGCGTTCT--CGCTGGTGCACTCCGCCGG--GTTCAGGCCAGCATCAG
CBS284.36   NNNNNNNNNNNNNNNNNNNNNNNNNNNNNNNNNNNNNNNNNNNNNNNNNN
CBS704.86   CCAGCGTTCT--CGCTGGTGCACTTTGCCGG--GCACAGGCCAGCATCAG
CBS744.73   CCGGCGTTCT--CGCCGGTGCGCTCCGCCGG--GCCCGGGCCAGCATCAG
DY05421     CCGGCGTTCT--CGCCGGGGCACTTCGCAGG--GCCCAGGCCAGCATCAG
DY05422     CCGGCGTTCT--CGCCGGGGCACTTCGCAGG--GCCCAGGCCAGCATCAG
FMR10376    NNNNNNNNNNNNNNNNNNNNNNNNNNNNNNNNNNNNNNNNNNNNNNNNNN
FMR8652     CCAGCGTTCT--CGCTGGTGCACTCCGCCGG--GTTCAGGCCAGCATCAG
GACPCCXS08  CCGGCGTTCT--CGCCGGTGCACTTCGCCGG--GCCCAGGCCAGCATCAG
GACPXS08    CCGGCGTTCT--CGCCGGTGCACTTCGCCGG--GCCCAGGCCAGCATCAG
HMAS43720   CCGGCGTTCTTTCGCCGGGGCACTTCGCCGGCTGCCCAGGCCAGCATCAG
IBRCM30175  NNNNNNNNNNNNNNNNNNNNNNNNNNNNNNNNNNNNNNNNNNNNNNNNNN
IM325363.1  CCAGCGTTCT--CGCTGGTGCACTCCGCCGG--GTTCAGGCCAGCATCAG
IM325363.2  CCAGCGTTCT--CGCTGGTGCACTCCGCCGG--GTTCAGGCCAGCATCAG
JX13B01     CCAGCGTTCT--CGCTGGTGCACTCCGCCGG--GTTCAGGCCAGCATCAG
JX17D04     CCAGCGTTCT--CGCTGGTGCACTCCGCCGG--GTTCAGGCCAGCATCAG
KUMCC3004   CCGGCGTTCT--CGCCGGGGCACTTCGCAGG--GCCCAGGCCAGCATCAG
KUMCC3006   CCGGCGTTCTA-CGCCGGGGCACTTCGCCGGCTGCCCAGGCCAGCATCAG
KUMCC3007   CCGGCGTTCTA-CGCCGGGGCACTTCGCCGGCTGCCCAGGCCAGCATCAG
MFLU210262  CCGGCGTTCT--CGCCGGGGCACTTCGCGGG--GCCCAGGCCAGCATCAG
MFLU210263  CCGGCGTTCT--CGCCGGGGCACTTCGCGGG--GCCCAGGCCAGCATCAG
MFLU210264  CCGGCGTTCT--CGCCGGGGCACTTCGCGGG--GCCCAGGCCAGCATCAG
MFLU210270  CCGGCGTTCTTTCGCCGGGGCACTTCGCCGGCTGCCCAGGCCAGCATCAG
MFLU210271  CCGGCGTTCTTTCGCCGGGGCACTTCGCCGGCTGCCCAGGCCAGCATCAG
NBRC100742  NNNNNNNNNNNNNNNNNNNNNNNNNNNNNNNNNNNNNNNNNNNNNNNNNN
NBRC100744  CCGGCGTTCT--CGCCGGGGCACTTCGCGGG--GCCCAGGCCAGCATCAG
NBRC100941  CCGGCGTTCT--CGCCGGGGCACTTCGCAGG--GCCCAGGCCAGCATCGG
NBRC100942  CCGGCGTTCT--CGCCGGGGCACTTCGCAGG--GCCCAGGCCAGCATCAG
NBRC101740  CCGGCGTTCT--CGCCGGGGCACTTCGCAGG--GCCCAGGCCAGCATCGG
NBRC101742  CCGGCGTTCT--CGCCGGGGCACTTCGCAGG--GCCCAGGCCAGCATCAG
NBRC101750  CCGGCGTTCT--CGCCGGGGCACTTCGCGGG--GCCCAGGCCAGCATCAG
NBRC101751  CCGGCGTTCT--CGCCGGGGCACTTCGCAGG--GCCCAGGCCAGCATCGG
NBRC103836  CCGGCGTTCT--CGCCGGGGCACTTCGCAGG--GCCCAGGCCAGCATCGG
NBRC103837  CCGGCGTTCT--CGCCGGGGCACTTCGCAGG--GCCCAGGCCAGCATCGG
NBRC103842  CCGGCGTTCT--CGCCGGGGCACTTCGCAGG--GCCCAGGCCAGCATCGG
NBRC108982  NNNNNNNNNNNNNNNNNNNNNNNNNNNNNNNNNNNNNNNNNNNNNNNNNN
NBRC109993  CCGGCGTTCT--CGCCGGTGCACTTCGCCGG--GCCCAGGCCAGCATCAG
NBRC110232  NNNNNNNNNNNNNNNNNNNNNNNNNNNNNNNNNNNNNNNNNNNNNNNNNN
TK041       CCAGCGTTCT--CGCTGGTGCACTCCGCCGG--GTTCAGGCCAGCATCAG
TK042       CCAGCGTTCT--CGCTGGTGCACTCCGCCGG--GTTCAGGCCAGCATCAG
TNSF18547   CCGGCGTTCT--CGCCGGGGCACTTCGCAGG--GCCCAGGCCAGCATCAG

CBS116.25   TTTGCCTTGGGGGAAAAAGGCTTTGGGAATGTAGCTCCC---TCGGGAGT
CBS128678   TTCGCCGCGGGGGAAAAAGGCTTCGGGAACGTGGCTCCT---ACGGGAGT
CBS284.36   NNNNNNNNNNNNNNNNNNNNNNNNNNNNNNNNNNNNNNNNNNNNNNNNNN
CBS704.86   TTTGTCTTGGGGGAAAAAGGCTTTGGGAACGTGGCTCCT---TCGGGAGT
CBS744.73   CTCGCCGCGGGGGACAAAGGCTTCGGGAACGTGGCTCCC---ACGGGAGT
DY05421     TTCGCGGCGGGGGACAAAGGCTTCGGGAACGTGGCTCCC--TC-GGGAGT
DY05422     TTCGCGGCGGGGGACAAAGGCTTCGGGAACGTGGCTCCC--TC-GGGAGT
FMR10376    NNNNNNNNNNNNNNNNNNNNNNNNNNNNNNNNNNNNNNNNNNNNNNNNNN
FMR8652     TTCGCCGCGGGGGAAAAAGGCTTCGGGAACGTGGCTCCT---ACGGGAGT
GACPCCXS08  TTCGCCGCGGGGGACAAAGGCGTCGGGAACGTGGCTCCC---CCGGGAGT
GACPXS08    TTCGCCGCGGGGGACAAAGGCGTCGGGAACGTGGCTCCC---CCGGGAGT
HMAS43720   TTCGCGGCGGGGGACAAAGGCTTCGGGAACGTGGCTCCC-TACGGGGAGT
IBRCM30175  NNNNNNNNNNNNNNNNNNNNNNNNNNNNNNNNNNNNNNNNNNNNNNNNNN
IM325363.1  TTCGCCGCGGGGGAAAAAGGCTTCGGGAACGTGGCTCCT---ACGGGAGT
IM325363.2  TTCGCCGCGGGGGAAAAAGGCTTCGGGAACGTGGCTCCT---ACGGGAGT
JX13B01     TTCGCCGCGGGGGAAAAAGGCTTCGGGAACGTGGCTCCT---ACGGGAGT
JX17D04     TTCGCCGCGGGGGAAAAAGGCTTCGGGAACGTGGCTCCT---ACGGGAGT
KUMCC3004   TTCGCGGCGGGGGACAAAGGCTTCGGGAACGTGGCTCCC--TC-GGGAGT
KUMCC3006   TTCGCGGCGGGGGATAAAGGCTTCGGGAACGTGGCTCCC-TACGGGGAGT
KUMCC3007   TTCGCGGCGGGGGATAAAGGCTTCGGGAACGTGGCTCCC-TACGGGGAGT
MFLU210262  TTCGCGGCGGGGGACAAAGGCTTCGGGAACGTGGCTCCC--TCCGGGAGT
MFLU210263  TTCGCGGCGGGGGACAAAGGCTTCGGGAACGTGGCTCCC--TCCGGGAGT
MFLU210264  TTCGCGGCGGGGGACAAAGGCTTCGGGAACGTGGCTCCC--TCCGGGAGT
MFLU210270  TTCGCGGCGGGGGACAAAGGCTTCGGGAACGTAGCTCCCCTACGGGGAGT
MFLU210271  TTCGCGGCGGGGGACAAAGGCTTCGGGAACGTAGCTCCCCTACGGGGAGT
NBRC100742  NNNNNNNNNNNNNNNNNNNNNNNNNNNNNNNNNNNNNNNNNNNNNNNNNN
NBRC100744  TTCGCGGCGGGGGACAAAGGCTTCGGGAACGTGGCTCCC--TC-GGGAGT
NBRC100941  TTCGCGGCGGGGGACAAAGGCTTCGGGAACGTGGCTCCC--TC-GGGAGT
NBRC100942  TTCGTGGCGGGGGACAAAGGCTTCGGGAACGTGGCTCCC--TC-GGGAGT
NBRC101740  TTTGCGGCGGGGGATAAAGGCTTCGGGAACGTGGCTCCC--TC-GGGAGT
NBRC101742  TTCGTGGCGGGGGACAAAGGCTTCGGGAACGTGGCTCCC--TC-GGGAGT
NBRC101750  TTCGCGGCGGGGGACAAAGGCTTCGGGAACGTGGCTCCC--TC-GGGAGT
NBRC101751  TTCGCGGCGGGGGACAAAGGCTTCGGGAACGTGGCTCCC--TC-GGGAGT
NBRC103836  TTCGCGGCGGGGGACAAAGGCTTCGGGAACGTGGCTCCC--TC-GGGAGT
NBRC103837  TTCGCGGCGGGGGACAAAGGCTTCGGGAACGTGGCTCCC--TC-GGGAGT
NBRC103842  TTCGCGGCGGGGGACAAAGGCTTCGGGAACGTGGCTCCC--TC-GGGAGT
NBRC108982  NNNNNNNNNNNNNNNNNNNNNNNNNNNNNNNNNNNNNNNNNNNNNNNNNN
NBRC109993  TCCGCCGCGGGGGACAAAGGCGTCGGGAACGTGGCTCCC---CCGGGAGT
NBRC110232  NNNNNNNNNNNNNNNNNNNNNNNNNNNNNNNNNNNNNNNNNNNNNNNNNN
TK041       TTCGCCGCGGGGGAAAAAGGCTTCGGGAACGTGGCTCCT---ACGGGAGT
TK042       TTCGCCGCGGGGGAAAAAGGCTTCGGGAACGTGGCTCCT---ACGGGAGT
TNSF18547   TTCGCGGCGGGGGACAAAGGCTTCGGGAACGTAGCTCCC--TC-GGGAGT

CBS116.25   GTTATAGACCATTGCACAATACCCTGGGG-CGGACTGAGGTTCGCGCAT-
CBS128678   GTTATAGCCCGTTGCATAATACCCTGGGG-CGGACTGAGGTTCGCGC-T-
CBS284.36   NNNNNNNNNNNNNNNNNNNNNNNNNNNNNNNNNNNNNNNNNNNNNNNNNN
CBS704.86   GTTATAGACCATTGCATAATACCCTGGGA-CGGACTGAGGTTCGCGCAT-
CBS744.73   GTTATAGCCCGCTGCGCAATGCCCCGGGG-CGGGCTGAGGTTCGCGCTC-
DY05421     GTTATAGCCCGCTGCGCAATGCCCTGCCG-TGGACTGAGGTTCGCGCTT-
DY05422     GTTATAGCCCGCTGCGCAATGCCCTGCCG-TGGACTGAGGTTCGCGCTT-
FMR10376    NNNNNNNNNNNNNNNNNNNNNNNNNNNNNNNNNNNNNNNNNNNNNNNNNN
FMR8652     GTTATAGCCCGTTGCATAATACCCTGGGG-CGGACTGAGGTTCGCGCNNN
GACPCCXS08  GTTATAGCCCGTCGTGCAATGCCCCGCGCGCGGACTGAGGTTCGCGCTC-
GACPXS08    GTTATAGCCCGTCGTGCAATGCCCCGCGCGCGGACTGAGGTTCGCGCTC-
HMAS43720   GTTATAGCCCGCTGCGCAATGCCCTGCCG-CGGACTGAGGTTCGCGCTT-
IBRCM30175  NNNNNNNNNNNNNNNNNNNNNNNNNNNNNNNNNNNNNNNNNNNNNNNNNN
IM325363.1  GTTATAGCCCGTTGCATAATACCCTGGGG-CGGACTGAGGTTCGCGC-T-
IM325363.2  GTTATAGCCCGTTGCATAATACCCTGGGG-CGGACTGAGGTTCGCGC-T-
JX13B01     GTTATAGCCCGTTGCATAATACCCTGGGG-CGGACTGAGGTTCGCGC-T-
JX17D04     GTTATAGCCCGTTGCATAATACCCTGGGG-CGGACTGAGGTTCGCGC-T-
KUMCC3004   GTTATAGCCCGCTGCGCAATGCCCTGCCG-TGGACTGAGGTTCGCGCTT-
KUMCC3006   GTTATAGCCCGCTGCGCAATGCCCTGCCG-CGGACTGAGGTTCGCGCTT-
KUMCC3007   GTTATAGCCCGCTGCGCAATGCCCTGCCG-CGGACTGAGGTTCGCGCTT-
MFLU210262  GTTACAGCCCGCTGCGCAATGCCCTGCCG-CGGACTGAGGTTCGCGCTT-
MFLU210263  GTTACAGCCCGCTGCGCAATGCCCTGCCG-CGGACTGAGGTTCGCGCTT-
MFLU210264  GTTACAGCCCGCTGCGCAATGCCCTGCCG-CGGACTGAGGTTCGCGCTT-
MFLU210270  GTTATAGCCCGCTGCGCAATGCCCTGCCG-CGGACTGAGGTTCGCGCTT-
MFLU210271  GTTATAGCCCGCTGCGCAATGCCCTGCCG-CGGACTGAGGTTCGCGCTT-
NBRC100742  NNNNNNNNNNNNNNNNNNNNNNNNNNNNNNNNNNNNNNNNNNNNNNNNNN
NBRC100744  GTTACAGCCCGCTGCGCAATGCCCTGCCG-CGGACTGAGGTTCGCGCTT-
NBRC100941  GTTATAGCCCGCTGCGCAATGCCCTGCTG-CGGACCGAGGTTCGCGCTTT
NBRC100942  GTTATAGCCCGCTGCGCAATGCCCTGCCG-CGGACTGAGGTTCGCGCTT-
NBRC101740  GTTATAGCCCGCTGCGCAATGCCCTGCTG-CGGACCGAGGTTCGCGCTTT
NBRC101742  GTTATAGCCCGCTGCGCAATGCCCTGCCG-CGGACTGAGGTTCGCGCTT-
NBRC101750  GTTACAGCCCGCTGCGCAATGCCCTGCCG-CGGACTGAGGTTCGCGCTT-
NBRC101751  GTTACAGCCCGCTGCGCAATGCCCTGCTG-CGGACCGAGGTTCGCGCTTT
NBRC103836  GTTATAGCCCGCTGCGCAATGCCCTGCTG-CGGACCGAGGTTCGCGCTTT
NBRC103837  GTTACAGCCCGCTGCGCAATGCCCTGCTG-CGGACCGAGGTTCGCGCTTT
NBRC103842  GTTACAGCCCGCTGCGCAATGCCCTGCTG-CGGACCGAGGTTCGCGCTTT
NBRC108982  NNNNNNNNNNNNNNNNNNNNNNNNNNNNNNNNNNNNNNNNNNNNNNNNNN
NBRC109993  GTTATAGCCCGTCGCGCAATGCCCTGCGGGCGGACTGAGGTTCGCGCTC-
NBRC110232  NNNNNNNNNNNNNNNNNNNNNNNNNNNNNNNNNNNNNNNNNNNNNNNNNN
TK041       GTTATAGCCCGTTGCATAATACCCTGGGG-CGGACTGAGGTTCGCGC-T-
TK042       GTTATAGCCCGTTGCATAATACCCTGGGG-CGGACTGAGGTTCGCGC-T-
TNSF18547   GTTACAGCCCGCTGCGCAATGCCCTGCCG-CGGACTGAGGTTCGCGCTT-

CBS116.25   CTGCAAGGATGCTGGCGTAATGGTCATCAGCGACCCGTCTTGAAA-CACG
CBS128678   CCGCAAGGATGCTGGCGTAATGGTCATCAGCGACCCGTCTTGAAA-CACG
CBS284.36   NNNNNNNNNNNNNNNNNNNNNNNNNNNNNNNNNNNNNNNNNNNNNNNNNN
CBS704.86   CTGCAAGGATGCTGGCGTAATGGTCATCAGCGACCCGTCTTGAAA-CACG
CBS744.73   -CGCAAGGATGCTGGCGTAATGGTCACCAGCGACCCGTCTTGAAA-CACG
DY05421     CCGCAAGGATGCTGGCGTAATGGTCATCAGCGACCCGTCTTGAAA-CACG
DY05422     CCGCAAGGATGCTGGCGTAATGGTCATCAGCGACCCGTCTTGAAA-CACG
FMR10376    NNNNNNNNNNNNNNNNNNNNNNNNNNNNNNNNNNNNNNNNNNNNNNNNNN
FMR8652     NNNNNNNNNNNNNNNNNNNNNNNNNNNNNNNNNNNNNNNNNNNNNNNNNN
GACPCCXS08  -CGCAAGGATGCTGGCGTAATGGTCATCAGCGACCCGTCTTGAAA-CACG
GACPXS08    -CGCAAGGATGCTGGCGTAATGGTCATCAGCGACCCGTCTTGAAA-CACG
HMAS43720   CCGCAAGGATGCTGGCGTAATGGTCATCAGCGACCCGTCTTGAAA-CACG
IBRCM30175  NNNNNNNNNNNNNNNNNNNNNNNNNNNNNNNNNNNNNNNNNNNNNNNNNN
IM325363.1  CCGCAAGGATGCTGGCGTAATGGTCATCAGCGACCCGTCTTGAAA-CACG
IM325363.2  CCGCAAGGATGCTGGCGTAATGGTCATCAGCGACCCGTCTTGAAA-CACG
JX13B01     CCGCAAGGATGCTGGCGTAATGGTCATCAGCGACCCGTCTTAAAAACCGG
JX17D04     CCGCAAGGATGCTGGCGTAATGGTCATCAGCGACCCGTCTGAAAAACGGG
KUMCC3004   CCGCAAGGATGCTGGCGTAATGGTCATCAGCGACCCGTCTTGAAA-CACG
KUMCC3006   CCGCAAGGATGCTGGCGTAATGGTCATCAGCGACCCGTCTTGAAA-CACG
KUMCC3007   CCGCAAGGATGCTGGCGTAATGGTCATCAGCGACCCGTCTTGAAA-CACG
MFLU210262  CCGCAAGGATGCTGGCGTAATGGTCATCAGCGACCCGTCTTGAAA-CACG
MFLU210263  CCGCAAGGATGCTGGCGTAATGGTCATCAGCGACCCGTCTTGAAA-CACG
MFLU210264  CCGCAAGGATGCTGGCGTAATGGTCATCAGCGACCCGTCTTGAAA-CACG
MFLU210270  CCGCAAGGATGCTGGCGTAATGGTCATCAGCGACCCGTCTTGAAA-CACG
MFLU210271  CCGCAAGGATGCTGGCGTAATGGTCATCAGCGACCCGTCTTGAAA-CACG
NBRC100742  NNNNNNNNNNNNNNNNNNNNNNNNNNNNNNNNNNNNNNNNNNNNNNNNNN
NBRC100744  CCGCAAGGATGCTGGCGTAATGGTCATCAGCGACCCGTCTTGAAA-CACG
NBRC100941  CCGCAAGGATGCTGGCGTAATGGTCATCAGCGACCCGTCTTGAAA-CACG
NBRC100942  CCGCAAGGATGCTGGCGTAATGGTCATCAGCGACCCGTCTTGAAA-CACG
NBRC101740  CCGCAAGGATGCTGGCGTAATGGTCATCAGCGACCCGTCTTGAAA-CACG
NBRC101742  CCGCAAGGATGCTGGCGTAATGGTCATCAGCGACCCGTCTTGAAA-CACG
NBRC101750  CCGCAAGGATGCTGGCGTAATGGTCATCAGCGACCCGTCTTGAAA-CACG
NBRC101751  CCGCAAGGATGCTGGCGTAATGGTCATCAGCGACCCGTCTTGAAA-CACG
NBRC103836  CCGCAAGGATGCTGGCGTAATGGTCATCAGCGACCCGTCTTGAAA-CACG
NBRC103837  CCGCAAGGATGCTGGCGTAATGGTCATCAGCGACCCGTCTTGAAA-CACG
NBRC103842  CCGCAAGGATGCTGGCGTAATGGTCATCAGCGACCCGTCTTGAAA-CACG
NBRC108982  NNNNNNNNNNNNNNNNNNNNNNNNNNNNNNNNNNNNNNNNNNNNNNNNNN
NBRC109993  -CGCAAGGATGCTGGCGTAATGGTCATCAGCGACCCGTCTTGAAA-CACG
NBRC110232  NNNNNNNNNNNNNNNNNNNNNNNNNNNNNNNNNNNNNNNNNNNNNNNNNN
TK041       CCGCAAGGATGCTGGCGTAATGGTCATCAGCGACCCGTCTTGAAA-CACG
TK042       CCGCAAGGATGCTGGCGTAATGGTCATCAGCGACCCGTCTTGAAA-CACG
TNSF18547   CCGCAAGGATGCTGGCGTAATGGTCATCAGCGACCCGTCTTGAAA-CACG

CBS116.25   GACCAAGGAGTCGTCTTCGTATGCGAGTGTTCGGGTGTAAAACCCCTACG
CBS128678   GACCAAGGAGTCGTCTTCGTATGCGAGTGTTCGGGTGTAAAACCCCTACG
CBS284.36   NNNNNNNNNNNNNNNNNNNNNNNNNNNNNNNNNNNNNNNNNNNNNNNNNN
CBS704.86   GACCAAGGAGTCGTCTTCGTATGCGAGTGTTCGGGTGTAAAACCCCTACG
CBS744.73   GACCAAGGAGTCGTCTTCGTATGCGAGTGTTCGGGTGTGAAACCCCTACG
DY05421     GACCAAGGAGTCGTCTTCGTATGCGAGTGTTCGGGTGTCAAACCCCTACG
DY05422     GACCAAGGAGTCGTCTTCGTATGCGAGTGTTCGGGTGTCAAACCCCTACG
FMR10376    NNNNNNNNNNNNNNNNNNNNNNNNNNNNNNNNNNNNNNNNNNNNNNNNNN
FMR8652     NNNNNNNNNNNNNNNNNNNNNNNNNNNNNNNNNNNNNNNNNNNNNNNNNN
GACPCCXS08  GACCAAGGAGTCGTCTTCGTATGCGAGTGTTCGGGTGTCAAACCCCTACG
GACPXS08    GACCAAGGAGTCGTCTTCGTATGCGAGTGTTCGGGTGTCAAACCCCTACG
HMAS43720   GACCAAGGAGTCGTCTTCGTATGCGAGTGTTCGGGTGTCAAACCCCTACG
IBRCM30175  NNNNNNNNNNNNNNNNNNNNNNNNNNNNNNNNNNNNNNNNNNNNNNNNNN
IM325363.1  GACCAAGGAGTCGTCTTCGTATGCGAGTGTTCGGGTGTAAAACCCCTACG
IM325363.2  GACCAAGGAGTCGTCTTCGTATGCGAGTGTTCGGGTGTAAAACCCCTACG
JX13B01     GACCAAAAAGNNNNNNNNNNNNNNNNNNNNNNNNNNNNNNNNNNNNNNNN
JX17D04     GAACCNNNNNNNNNNNNNNNNNNNNNNNNNNNNNNNNNNNNNNNNNNNNN
KUMCC3004   GACCAAGGAGTCGTCTTCGTATGCGAGTGTTCGGGTGTCAAACCCCTACG
KUMCC3006   GACCAAGGAGTCGTCTTCGTATGCGAGTGTTCGGGTGTCAAACCCCTACG
KUMCC3007   GACCAAGGAGTCGTCTTCGTATGCGAGTGTTCGGGTGTCAAACCCCTACG
MFLU210262  GACCAAGGAGTCGTCTTCGTATGCGAGTGTTCGGGTGCCAAACCCCTACG
MFLU210263  GACCAAGGAGTCGTCTTCGTATGCGAGTGTTCGGGTGCCAAACCCCTACG
MFLU210264  GACCAAGGAGTCGTCTTCGTATGCGAGTGTTCGGGTGCCAAACCCCTACG
MFLU210270  GACCAAGGAGTCGTCTTCGTATGCGAGTGTTCGGGTGTCAAACCCCTACG
MFLU210271  GACCAAGGAGTCGTCTTCGTATGCGAGTGTTCGGGTGTCAAACCCCTACG
NBRC100742  NNNNNNNNNNNNNNNNNNNNNNNNNNNNNNNNNNNNNNNNNNNNNNNNNN
NBRC100744  GACCAAGGAGTCGTCTTCGTATGCGAGTGTTCGGGTGTCAAACCCCTACG
NBRC100941  GACCAAGGAGTCGTCTTCGTATGCGAGTGTTCGGGTGTCAAACCCCTACG
NBRC100942  GACCAAGGAGTCGTCTTCGTATGCGAGTGTTCGGGTGTCAAACCCCTACG
NBRC101740  GACCAAGGAGTCGTCTTCGTATGCGAGTGTTCGGGTGTCAAACCCCTACG
NBRC101742  GACCAAGGAGTCGTCTTCGTATGCGAGTGTTCGGGTGTCAAACCCCTACG
NBRC101750  GACCAAGGAGTCGTCTTCGTATGCGAGTGTTCGGGTGTCAAACCCCTACG
NBRC101751  GACCAAGGAGTCGTCTTCGTATGCGAGTGTTCGGGTGTCAAACCCCTACG
NBRC103836  GACCAAGGAGTCGTCTTCGTATGCGAGTGTTCGGGTGTCAAACCCCTACG
NBRC103837  GACCAAGGAGTCGTCTTCGTATGCGAGTGTTCGGGTGTCAAACCCCTACG
NBRC103842  GACCAAGGAGTCGTCTTCGTATGCGAGTGTTCGGGTGTCAAACCCCTACG
NBRC108982  NNNNNNNNNNNNNNNNNNNNNNNNNNNNNNNNNNNNNNNNNNNNNNNNNN
NBRC109993  GACCAAGGAGTCGTCTTCGTATGCGAGTGTTCGGGTGTCAAACCCCTACG
NBRC110232  NNNNNNNNNNNNNNNNNNNNNNNNNNNNNNNNNNNNNNNNNNNNNNNNNN
TK041       GACCAAGGAGTCGTCTTCGTATGCGAGTGTTCGGGTGTAAAACCCCTACG
TK042       GACCAAGGAGTCGTCTTCGTATGCGAGTGTTCGGGTGTAAAACCCCTACG
TNSF18547   GACCAAGGAGTCGTCTTCGTATGCGAGTGTTCGGGTGTCAAACCCCTACG

CBS116.25   CGTAATGAAAGTGAACGCAGGTGAGAGCTTCGGCGCATCATCGACCGATC
CBS128678   CGTAATGAAAGTGAACGCAGGTGAGAGCTTCGGCGCATCATCGACCGATC
CBS284.36   NNNNNNNNNNNNNNNNNNNNNNNNNNNNNNNNNNNNNNNNNNNNNNNNNN
CBS704.86   CGTAATGAAAGTGAACGCAGGTGAGAGCTTCGGCGCATCATCGACCGATC
CBS744.73   CGTAATGAAAGTGAACGCAGGTGAGAGCCTCGGCGCATCATCGACCGATC
DY05421     CGTAATGAAAGTGAACGCAGGTGAGAGCTTCGGCGCATCATCGACCGATC
DY05422     CGTAATGAAAGTGAACGCAGGTGAGAGCTTCGGCGCATCATCGACCGATC
FMR10376    NNNNNNNNNNNNNNNNNNNNNNNNNNNNNNNNNNNNNNNNNNNNNNNNNN
FMR8652     NNNNNNNNNNNNNNNNNNNNNNNNNNNNNNNNNNNNNNNNNNNNNNNNNN
GACPCCXS08  CGTAATGAAAGTGAACGCAGGTGAGAGCCTCGGCGCATCATCGACCGATC
GACPXS08    CGTAATGAAAGTGAACGCAGGTGAGAGCCTCGGCGCATCATCGACCGATC
HMAS43720   CGGAATGAAAGTGAACGCAGGTGAGAGCTTCGGCGCATCACCGACCGATC
IBRCM30175  NNNNNNNNNNNNNNNNNNNNNNNNNNNNNNNNNNNNNNNNNNNNNNNNNN
IM325363.1  CGTAATGAAAGTGAACGCAGGTGAGAGCTTCGGCGCATCATCGACCGATC
IM325363.2  CGTAATGAAAGTGAACGCAGGTGAGAGCTTCGGCGCATCATCGACCGATC
JX13B01     NNNNNNNNNNNNNNNNNNNNNNNNNNNNNNNNNNNNNNNNNNNNNNNNNN
JX17D04     NNNNNNNNNNNNNNNNNNNNNNNNNNNNNNNNNNNNNNNNNNNNNNNNNN
KUMCC3004   CGTAATGAAAGTGAACGCAGGTGAGAGCTTCGGCGCATCATCGACCGATC
KUMCC3006   CGTAATGAAAGTGAACGTAGGTGAGAGCTTCGGCGCATCACCGACCGATC
KUMCC3007   CGTAATGAAAGTGAACGTAGGTGAGAGCTTCGGCGCATCACCGACCGATC
MFLU210262  CGTAATGAAAGTGAACGCAGGTGAGAGCTTCGGCGCATCATCGACCGATC
MFLU210263  CGTAATGAAAGTGAACGCAGGTGAGAGCTTCGGCGCATCATCGACCGATC
MFLU210264  CGTAATGAAAGTGAACGCAGGTGAGAGCTTCGGCGCATCATCGACCGATC
MFLU210270  CGGAATGAAAGTGAACGCAGGTGAGAGCTTCGGCGCATCACCGACCGATC
MFLU210271  CGGAATGAAAGTGAACGCAGGTGAGAGCTTCGGCGCATCACCGACCGATC
NBRC100742  NNNNNNNNNNNNNNNNNNNNNNNNNNNNNNNNNNNNNNNNNNNNNNNNNN
NBRC100744  CGTAATGAAAGTGAACGCAGGTGAGAGCTTCGGCGCATCATCGACCGATC
NBRC100941  CGTAATGAAAGTGAACGCAGGTGAGAGCTTCGGCGCATCATCGACCGATC
NBRC100942  CGTAATGAAAGTGAACGCAGGTGAGAGCTTCGGCGCATCATCGACCGATC
NBRC101740  CGTAATGAAAGTGAACGCAGGTGAGAGCTTCGGCGCATCATCGACCGATC
NBRC101742  CGTAATGAAAGTGAACGCAGGTGAGAGCTTCGGCGCATCATCGACCGATC
NBRC101750  CGTAATGAAAGTGAACGCAGGTGAGAGCTTCGGCGCATCATCGACCGATC
NBRC101751  CGTAATGAAAGTGAACGCAGGTGAGAGCTTCGGCGCATCATCGACCGATC
NBRC103836  CGTAATGAAAGTGAACGCAGGTGAGAGCTTCGGCGCATCATCGACCGATC
NBRC103837  CGTAATGAAAGTGAACGCAGGTGAGAGCTTCGGCGCATCATCGACCGATC
NBRC103842  CGTAATGAAAGTGAACGCAGGTGAGAGCTTCGGCGCATCATCGACCGATC
NBRC108982  NNNNNNNNNNNNNNNNNNNNNNNNNNNNNNNNNNNNNNNNNNNNNNNNNN
NBRC109993  CGTAATGAAAGTGAACGCAGGTGAGAGCTTCGGCGCATCATCGACCGATC
NBRC110232  NNNNNNNNNNNNNNNNNNNNNNNNNNNNNNNNNNNNNNNNNNNNNNNNNN
TK041       CGTAATGAAAGTGAACGCAGGTGAGAGCTTCGGCGCATCATCGACCGATC
TK042       CGTAATGAAAGTGAACGCAGGTGAGAGCTTCGGCGCATCATCGACCGATC
TNSF18547   CGTAATGAAAGTGAACGCAGGTGAGAGCTTCGGCGCATCATCGACCGATC

CBS116.25   CTGATGTTCTCGGATGGATTTGAGTAAGAGCA---TACGGGGCCGGACCC
CBS128678   CTGATGTTCTCGGATGGATTTGAGTAAGAGCA---TACGGGGCCGGACCC
CBS284.36   NNNNNNNNNNNNNNNNNNNNNNNNNNNNNNNNNNNNNNNNNNNNNNNNNN
CBS704.86   CTGATGTTCTCGGATGGATTTGAGTAAGAGCA---TACGGGGCCGGACCC
CBS744.73   CTGATGTTCTCGGATGGATTTGAGTAAGAGCA---TACGGGGCCGGACCC
DY05421     CTGATGTTCTCGGACGGATTTGAGTAAGAGCA---TACGGGGCCGGACCC
DY05422     CTGATGTTCTCGGACGGATTTGAGTAAGAGCA---TACGGGGCCGGACCC
FMR10376    NNNNNNNNNNNNNNNNNNNNNNNNNNNNNNNNNNNNNNNNNNNNNNNNNN
FMR8652     NNNNNNNNNNNNNNNNNNNNNNNNNNNNNNNNNNNNNNNNNNNNNNNNNN
GACPCCXS08  CTGATGTTCTCGGATGGATTTGAGTAAGAGCA---TACGGGGCCGGACCC
GACPXS08    CTGATGTTCTCGGATGGATTTGAGTAAGAGCA---TACGGGGCCGGACCC
HMAS43720   CTGATGTTCTCGGATGGATTTGAGTAAGAGCA---TACGGGGCCGGACCC
IBRCM30175  NNNNNNNNNNNNNNNNNNNNNNNNNNNNNNNNNNNNNNNNNNNNNNNNNN
IM325363.1  CTGATGTTCTCGGATGGATTTGAGTAAGAGCA---TACGGGGCCGGACCC
IM325363.2  CTGATGTTCTCGGATGGATTTGAGTAAGAGCA---TACGGGGCCGGACCC
JX13B01     NNNNNNNNNNNNNNNNNNNNNNNNNNNNNNNNNNNNNNNNNNNNNNNNNN
JX17D04     NNNNNNNNNNNNNNNNNNNNNNNNNNNNNNNNNNNNNNNNNNNNNNNNNN
KUMCC3004   CCGATGTTCTCGGACGGATTTGAGTAAGAGAAAAATAAGGGGGCCGGCCC
KUMCC3006   CTGATGTTCTCGGATGGATTTGAGTAAGAGCA---TACGGGGCCGGACCC
KUMCC3007   CTGATGTTCTCGGATGGATTTGAGTAAGAGCA---TACGGGGCCGGACCC
MFLU210262  CCGATGTTCTCGGACGGATTTGAGTAAGAGCA---TACGGGGCCGGACCC
MFLU210263  CCGATGTTCTCGGACGGATTTGAGTAAGAGCA---TACGGGGCCGGACCC
MFLU210264  CCGATGTTCTCGGACGGATTTGAGTAAGAGCA---TACGGGGCCGGACCC
MFLU210270  CTGATGTTCTCGGATGGATTTGAGTAAGAGCA---TACGGGGCCGGACCC
MFLU210271  CTGATGTTCTCGGATGGATTTGAGTAAGAGCA---TACGGGGCCGGACCC
NBRC100742  NNNNNNNNNNNNNNNNNNNNNNNNNNNNNNNNNNNNNNNNNNNNNNNNNN
NBRC100744  CCGATGTTCTCGGACGGATTTGAGTAAGAGCA---TACGGGGCCGGACCC
NBRC100941  CCGATGTTCTCGGACGGATTTGAGTAAGAGCA---TACGGGGCCGGACCC
NBRC100942  CCGATGTTCTCGGACGGATTTGAGTAAGAGCA---TACGGGGCCGGACCC
NBRC101740  CCGATGTTCTCGGACGGATTTGAGTAAGAGCA---TACGGGGCCGGACCC
NBRC101742  CCGATGTTCTCGGACGGATTTGAGTAAGAGCA---TACGGGGCCGGACCC
NBRC101750  CCGATGTTCTCGGACGGATTTGAGTAAGAGCA---TACGGGGCCGGACCC
NBRC101751  CCGATGTTCTCGGACGGATTTGAGTAAGAGCA---TACGGGGCCGGACCC
NBRC103836  CCGATGTTCTCGGACGGATTTGAGTAAGAGCA---TACGGGGCCGGACCC
NBRC103837  CCGATGTTCTCGGACGGATTTGAGTAAGAGCA---TACGGGGCCGGACCC
NBRC103842  CCGATGTTCTCGGACGGATTTGAGTAAGAGCA---TACGGGGCCGGACCC
NBRC108982  NNNNNNNNNNNNNNNNNNNNNNNNNNNNNNNNNNNNNNNNNNNNNNNNNN
NBRC109993  CTGATGTTCTCGGATGGATTTGAGTAAGAGCA---TACGGGGCCGGACCC
NBRC110232  NNNNNNNNNNNNNNNNNNNNNNNNNNNNNNNNNNNNNNNNNNNNNNNNNN
TK041       CTGATGTTCTCGGATGGATTTGAGTAAGAGCA---TACGGGGCCGGACCC
TK042       CTGATGTTCTCGGATGGATTTGAGTAAGAGCA---TACGGGGCCGGACCC
TNSF18547   CTGATGTTCTCGGACGGATTTGAGTAAGAGCA---TACGGGGCCGGACCC

CBS116.25   GAAAGAAGGTGAACTATTCCTGTATAGGGTGAAGCCAGAGGAAACTCTGG
CBS128678   GAAAGAAGGTGAACTATGCCTGTATAGGGTGAAGCCAGAGGAAACTCTGG
CBS284.36   NNNNNNNNNNNNNNNNNNNNNNNNNNNNNNNNNNNNNNNNNNNNNNNNNN
CBS704.86   GAAAGAAGGTGAACTATTCCTGTATAGGGTGAAGCCAGAGGAAACTCTGG
CBS744.73   GAAAGAAGGTGAACTATGCCTGTGTAGGGTGAAGCCAGAGGAAACTCTGG
DY05421     GAAAGAAGGTGAACTATGCCTGTATAGGGTGAAGCCAGAGGAAACTCTGG
DY05422     GAAAGAAGGTGAACTATGCCTGTATAGGGTGAAGCCAGAGGAAACTCTGG
FMR10376    NNNNNNNNNNNNNNNNNNNNNNNNNNNNNNNNNNNNNNNNNNNNNNNNNN
FMR8652     NNNNNNNNNNNNNNNNNNNNNNNNNNNNNNNNNNNNNNNNNNNNNNNNNN
GACPCCXS08  GAAAGAAGGTGAACTATGCCTGTATAGGGTGAAGCCAGAGGAAACTCTGG
GACPXS08    GAAAGAAGGTGAACTATGCCTGTATAGGGTGAAGCCAGAGGAAACTCTGG
HMAS43720   GAAAGAAGGTGAACTATGCCTGTATAGGGTGAAGCCAGAGGAAACTCTGG
IBRCM30175  NNNNNNNNNNNNNNNNNNNNNNNNNNNNNNNNNNNNNNNNNNNNNNNNNN
IM325363.1  GAAAGAAGGTGAACTATGCCTGTATAGGGTGAAGCCAGAGGAAACTCTGG
IM325363.2  GAAAGAAGGTGAACTATGCCTGTATAGGGTGAAGCCAGAGGAAACTCTGG
JX13B01     NNNNNNNNNNNNNNNNNNNNNNNNNNNNNNNNNNNNNNNNNNNNNNNNNN
JX17D04     NNNNNNNNNNNNNNNNNNNNNNNNNNNNNNNNNNNNNNNNNNNNNNNNNN
KUMCC3004   CCAAAAAGG-GGACTATGCCTGTATAGGGTGAAGCCAGAGGAAACTCTGG
KUMCC3006   GAAAGAAGGTGAACTATGCCTGTATAGGGTGAAGCCAGAGGAAACTCTGG
KUMCC3007   GAAAGAAGGTGAACTATGCCTGTATAGGGTGAAGCCAGAGGAAACTCTGG
MFLU210262  GAAAGAAGGTGAACTATGCCTGTATAGGGTGAAGCCAGAGGAAACTCTGG
MFLU210263  GAAAGAAGGTGAACTATGCCTGTATAGGGTGAAGCCAGAGGAAACTCTGG
MFLU210264  GAAAGAAGGTGAACTATGCCTGTATAGGGTGAAGCCAGAGGAAACTCTGG
MFLU210270  GAAAGAAGGTGAACTATGCCTGTATAGGGTGAAGCCAGAGGAAACTCTGG
MFLU210271  GAAAGAAGGTGAACTATGCCTGTATAGGGTGAAGCCAGAGGAAACTCTGG
NBRC100742  NNNNNNNNNNNNNNNNNNNNNNNNNNNNNNNNNNNNNNNNNNNNNNNNNN
NBRC100744  GAAAGAAGGTGAACTATGCCTGTATAGGGTGAAGCCAGAGGAAACTCTGG
NBRC100941  GAAAGAAGGTGAACTATGCCTGTATAGGGTGAAGCCAGAGGAAACTCTGG
NBRC100942  GAAAGAAGGTGAACTATGCCTGTATAGGGTGAAGCCAGAGGAAACTCTGG
NBRC101740  GAAAGAAGGTGAACTATGCCTGTATAGGGTAAAGCCAGAGGAAACTCTGG
NBRC101742  GAAAGAAGGTGAACTATGCCTGTATAGGGTGAAGCCAGAGGAAACTCTGG
NBRC101750  GAAAGAAGGTGAACTATGCCTGTATAGGGTGAAGCCAGAGGAAACTCTGG
NBRC101751  GAAAGAAGGTGAACTATGCCTGTATAGGGTGAAGCCAGAGGAAACTCTGG
NBRC103836  GAAAGAAGGTGAACTATGCCTGTATAGGGTGAAGCCAGAGGAAACTCTGG
NBRC103837  GAAAGAAGGTGAACTATGCCTGTATAGGGTGAAGCCAGAGGAAACTCTGG
NBRC103842  GAAAGAAGGTGAACTATGCCTGTATAGGGTGAAGCCAGAGGAAACTCTGG
NBRC108982  NNNNNNNNNNNNNNNNNNNNNNNNNNNNNNNNNNNNNNNNNNNNNNNNNN
NBRC109993  GAAAGAAGGTGAACTATGCCTGTATAGGGTGAAGCCAGAGGAAACTCTGG
NBRC110232  NNNNNNNNNNNNNNNNNNNNNNNNNNNNNNNNNNNNNNNNNNNNNNNNNN
TK041       GAAAGAAGGTGAACTATGCCTGTATAGGGTGAAGCCAGAGGAAACTCTGG
TK042       GAAAGAAGGTGAACTATGCCTGTATAGGGTGAAGCCAGAGGAAACTCTGG
TNSF18547   GAAAGAAGGTGAACTATGCCTGTATAGGGTGAAGCCAGAGGAAACTCTGG

CBS116.25   TGGAGGCTCGCA-CGGTTCTGACGTGCGAATCGATCGTCAANNNNNNNNN
CBS128678   TGGAGGCTCGCAGCGGTTCTGACGTGCAAATCGATCGTCAAATATGGGCA
CBS284.36   NNNNNNNNNNNNNNNNNNNNNNNNNNNNNNNNNNNNNNNNNNNNNNNNNN
CBS704.86   TGGAGGCTCNNNNNNNNNNNNNNNNNNNNNNNNNNNNNNNNNNNNNNNNN
CBS744.73   TGGAGGCTCGCAGCGGTTCTGACGTGCAAATCGATCGTCAAACATGGGCA
DY05421     TGGAGGCTCGCAGCGGTTCTGACGTGCAAATCGATCGTCAAATATGGGCA
DY05422     TGGAGGCTCGCAGCGGTTCTGACGTGCAAATCGATCGTCAAATATGGGCA
FMR10376    NNNNNNNNNNNNNNNNNNNNNNNNNNNNNNNNNNNNNNNNNNNNNNNNNN
FMR8652     NNNNNNNNNNNNNNNNNNNNNNNNNNNNNNNNNNNNNNNNNNNNNNNNNN
GACPCCXS08  TGGAGGCTCGCAGCGGTTCTGACGTGCAAATCGATCGTCAAATATGGGCA
GACPXS08    TGGAGGCTCGCAGCGGTTCTGACGTGCAAATCGATCGTCAAATATGGGCA
HMAS43720   TGGAGGCTCGCAGCGGTTCTGACGTGCAAATCGATCGTCAAATATGGGCA
IBRCM30175  NNNNNNNNNNNNNNNNNNNNNNNNNNNNNNNNNNNNNNNNNNNNNNNNNN
IM325363.1  TGGAGGCTCGCAGCGGTTCTGACGTGCAAATCGATCGTCAAATATGGGCA
IM325363.2  TGGAGGCTCGCAGCGGTTCTGACGTGCAAATCGATCGTCAAATATGGGCA
JX13B01     NNNNNNNNNNNNNNNNNNNNNNNNNNNNNNNNNNNNNNNNNNNNNNNNNN
JX17D04     NNNNNNNNNNNNNNNNNNNNNNNNNNNNNNNNNNNNNNNNNNNNNNNNNN
KUMCC3004   TGGAGGCTCGCAGCGGTTCTGACGTGCAAATCGATCGTCAAATATGGGCA
KUMCC3006   TGGAGGCTCGCAGCGGTTCTGACGTGCAAATCGATCGTCAAATATGGGCA
KUMCC3007   TGGAGGCTCGCAGCGGTTCTGACGTGCAAATCGATCGTCAAATATGGGCA
MFLU210262  TGGAGGCTCGCAGCGGTTCTGACGTGCAAATCGATCGTCAAATATGGGCA
MFLU210263  TGGAGGCTCGCAGCGGTTCTGACGTGCAAATCGATCGTCAAATATGGGCA
MFLU210264  TGGAGGCTCGCAGCGGTTCTGACGTGCAAATCGATCGTCAAATATGGGCA
MFLU210270  TGGAGGCTCGCAGCGGTTCTGACGTGCAAATCGATCGTCAAATATGGGCA
MFLU210271  TGGAGGCTCGCAGCGGTTCTGACGTGCAAATCGATCGTCAAATATGGGCA
NBRC100742  NNNNNNNNNNNNNNNNNNNNNNNNNNNNNNNNNNNNNNNNNNNNNNNNNN
NBRC100744  TGGAGGCTCGCAGCGGTTCTGACGTGCAAATCGATCGTCAAATATGGGCA
NBRC100941  TGGAGGCTCGCAGCGGTTCTGACGTGCAAATCGATCGTCAAATATGGGCA
NBRC100942  TGGAGGCTCGCAGCGGTTCTGACGTGCAAATCGATCGTCAAATATGGGCA
NBRC101740  TGGAGGCTCGCAGCGGTTCTGACGTGCAAATCGATCGTCAAATATGGGCA
NBRC101742  TGGAGGCTCGCAGCGGTTCTGACGTGCAAATCGATCGTCAAATATGGGCA
NBRC101750  TGGAGGCTCGCAGCGGTTCTGACGTGCAAATCGATCGTCAAATATGGGCA
NBRC101751  TGGAGGCTCGCAGCGGTTCTGACGTGCAAATCGATCGTCAAATATGGGCA
NBRC103836  TGGAGGCTCGCAGCGGTTCTGACGTGCAAATCGATCGTCAAATATGGGCA
NBRC103837  TGGAGGCTCGCAGCGGTTCTGACGTGCAAATCGATCGTCAAATATGGGCA
NBRC103842  TGGAGGCTCGCAGCGGTTCTGACGTGCAAATCGATCGTCAAATATGGGCA
NBRC108982  NNNNNNNNNNNNNNNNNNNNNNNNNNNNNNNNNNNNNNNNNNNNNNNNNN
NBRC109993  TGGAGGCTCGCAGCGGTTCTGACGTGCAAATCGATCGTCAAATATGGGCA
NBRC110232  NNNNNNNNNNNNNNNNNNNNNNNNNNNNNNNNNNNNNNNNNNNNNNNNNN
TK041       TGGAGGCTCGCAGCGGTTCTGACGTGCAAATCGATCGTCAAATATGGGCA
TK042       TGGAGGCTCGCAGCGGTTCTGACGTGCAAATCGATCGTCAAATATGGGCA
TNSF18547   TGGAGGCTCGCAGCGGTTCTGACGTGCAAATCGATCGTCAAATATGGGCA

CBS116.25   NNNNNNNNNNNNNNNNNNNNNNNNNNNNNNNNNNNNNNNNNNNNNNNNNN
CBS128678   TGGGGGCNNNNNNNNNNNNNNNNNNNNNNNNNNNNNNNNNNNNNNNNNNN
CBS284.36   NNNNNNNNNNNNNNNNNNNNNNNNNNNNNNNNNNNNNNNNNNNNNNNNNN
CBS704.86   NNNNNNNACCGAACTGGCCAATTATCTTCGACGATGCGTTGAGGGTGGCC
CBS744.73   TGGGGGCNNNNNNNNNNNNNNNNNNNNNNNNNNNNNNNNNNNNNNNNNNN
DY05421     TGGGGGCACCGAGCTCTCCAACTACTTGCGACGCTGCGTCGAGGGCAACC
DY05422     TGGGGGCTCCGAGCTCTCCAACTACTTGCGACGCTGCGTCGAGGGCAACC
FMR10376    NNNNNNNNNNNNNNNNNNNNNNNNNNNNNNNNNNNNNNNNNNNNNNNNNN
FMR8652     NNNNNNNNNNNNNNNNNNNNNNNNNNNNNNNNNNNNNNNNNNNNNNNNNN
GACPCCXS08  TGGGGGCACAGAACTCTCCAACTATCTGAGGCGATGTGTTGAGGGCAACC
GACPXS08    TGGGGGCACAGAACTCTCCAACTATCTGAGGCGATGTGTTGAGGGCAACC
HMAS43720   TGGGGGCNNNNNNNNNNNNNNNNNNNNNNNNNNNNNNNNNNNNNNNNNNN
IBRCM30175  NNNNNNNNNNNNNNNNNNNNNNNNNNNNNNNNNNNNNNNNNNNNNNNNNN
IM325363.1  TGGGGGCNNNNNNNNNNNNNNNNNNNNNNNNNNNNNNNNNNNNNNNNNNN
IM325363.2  TGGGGGCNNNNNNNNNNNNNNNNNNNNNNNNNNNNNNNNNNNNNNNNNNN
JX13B01     NNNNNNNNNNNNNNNNNNNNNNNNNNNNNNNNNNNNNNNNNNNNNNNNNN
JX17D04     NNNNNNNNNNNNNNNNNNNNNNNNNNNNNNNNNNNNNNNNNNNNNNNNNN
KUMCC3004   TGGGGGCNNNNNNNNNNNNNNNNNNNNNNNNNNNNNNNNNNNNNNNNNNN
KUMCC3006   TGGGGGCNNNNNNNNNNNNNNNNNNNNNNNNNNNNNNNNNNNNNNNNNNN
KUMCC3007   TGGGGGCNNNNNNNNNNNNNNNNNNNNNNNNNNNNNNNNNNNNNNNNNNN
MFLU210262  TGGGGGCACGGAGCTCTCCAACTACTTGCGACGCTGCGTCGAGGGCAATC
MFLU210263  TGGGGGCACGGAGCTCTCCAACTACTTGCGACGCTGCGTCGAGGGCAATC
MFLU210264  TGGGGGCACGGAGCTCTCCAACTACTTGCGACGCTGCGTCGAGGGCAATC
MFLU210270  TGGGGGCACGGAGCTTTCCAACTATCTGAGGAGGTGTGTTGAAGGCAATC
MFLU210271  TGGGGGCACGGAGCTTTCCAACTATCTGAGGAGGTGTGTTGAAGGCAATC
NBRC100742  NNNNNNNNNNNNNNNNNNNNNNNNNNNNNNNNNNNNNNNNNNNNNNNNNN
NBRC100744  TGGGGGCACTGAGCTCTCCAATTACTTGCGACGCTGCGTCGAGGGCAATC
NBRC100941  TGGGGGCNNNNNNNNNNNNNNNNNNNNNNNNNNNNNNNNNNNNNNNNNNN
NBRC100942  TGGGGGCACTGAGCTCTCCAACTACTTGCGACGCTGCGTCGAGGGCAATC
NBRC101740  TGGGGGCNNNNNNNNNNNNNNNNNNNNNNNNNNNNNNNNNNNNNNNNNNN
NBRC101742  TGGGGGCNNNNNNNNNNNNNNNNNNNNNNNNNNNNNNNNNNNNNNNNNNN
NBRC101750  TGGGGGCACTGAGCTCTCCAACTATTTGCGACGCTGCGTCGAGGGCAATC
NBRC101751  TGGGGGCNNNNNNNNNNNNNNNNNNNNNNNNNNNNNNNNNNNNNNNNNNN
NBRC103836  TGGGGGCACCGAGCTCTCCAACTACTTGCGACGATGCGTCGAGGGTAATC
NBRC103837  TGGGGGCNNNNNNNNNNNNNNNNNNNNNNNNNNNNNNNNNNNNNNNNNNN
NBRC103842  TGGGGGCNNNNNNNNNNNNNNNNNNNNNNNNNNNNNNNNNNNNNNNNNNN
NBRC108982  NNNNNNNNNNNNNNNNNNNNNNNNNNNNNNNNNNNNNNNNNNNNNNNNNN
NBRC109993  TGGGGGCACGGAGCTCTCGAATTACCTGAGGCGATGTGTCGAGGGCAACC
NBRC110232  NNNNNNNNNNNNNNNNNNNNNNNNNNNNNNNNNNNNNNNNNNNNNNNNNN
TK041       TGGGGGCNNNNNNNNNNNNNNNNNNNNNNNNNNNNNNNNNNNNNNNNNNN
TK042       TGGGGGCNNNNNNNNNNNNNNNNNNNNNNNNNNNNNNNNNNNNNNNNNNN
TNSF18547   TGGGGGCACTGAGCTCTCCAACTACTTGCGACGCTGCGTCGAGGGCAATC

CBS116.25   NNNNNTTCAACCTCGCTGTTGGTATCAAGCCTGGAACTCTGTCCAACGGT
CBS128678   NNNNNNNNNNNNNNNNNNNNNNNNNNNNNNNNNNNNNNNNNNNNNNNNNN
CBS284.36   NNNNNNNNNNNNNNNNNNNNNNNNNNNNNNNNNNNNNNNNNNNNNNNNNN
CBS704.86   GTCACTTCAACTTGGCTGTTGGTATCAAGCCTGGTACTCTCTCCAACGGT
CBS744.73   NNNNNNNNNNNNNNNNNNNNNNNNNNNNNNNNNNNNNNNNNNNNNNNNNN
DY05421     GACACTTCAATCTGGCGGTGGGAATCAAGCCTGGAACGCTGTCCAATGGT
DY05422     GACACTTCAATCTGGCGGTGGGAATCAAGCCTGGAACGCTGTCCAATGGT
FMR10376    NNNNNNNNNNNNNNNNNNNNNNNNNNNNNNNNNNNNNNNNNNNNNNNNNN
FMR8652     NNNNNNNNNNNNNNNNNNNNNNNNNNNNNNNNNNNNNNNNNNNNNNNNNN
GACPCCXS08  GACACTTTAACCTGGCAGTGGGCATCAAACCCGGAACCCTGTCCAACGGC
GACPXS08    GACACTTTAACCTGGCAGTGGGCATCAAACCCGGAACCCTGTCCAACGGC
HMAS43720   NNNNNNNNNNNNNNNNNNNNNNNNNNNNNNNNNNNNNNNNNNNNNNNNNN
IBRCM30175  NNNNNNNNNNNNNNNNNNNNNNNNNNNNNNNNNNNNNNNNNNNNNNNNNN
IM325363.1  NNNNNNNNNNNNNNNNNNNNNNNNNNNNNNNNNNNNNNNNNNNNNNNNNN
IM325363.2  NNNNNNNNNNNNNNNNNNNNNNNNNNNNNNNNNNNNNNNNNNNNNNNNNN
JX13B01     NNNNNNNNNNNNNNNNNNNNNNNNNNNNNNNNNNNNNNNNNNNNNNNNNN
JX17D04     NNNNNNNNNNNNNNNNNNNNNNNNNNNNNNNNNNNNNNNNNNNNNNNNNN
KUMCC3004   NNNNNNNNNNNNNNNNNNNNNNNNNNNNNNNNNNNNNNNNNNNNNNNNNN
KUMCC3006   NNNNNNNNNNNNNNNNNNNNNNNNNNNNNNNNNNNNNNNNNNNNNNNNNN
KUMCC3007   NNNNNNNNNNNNNNNNNNNNNNNNNNNNNNNNNNNNNNNNNNNNNNNNNN
MFLU210262  GACACTTCAATCTCGCGGTCGGAATTAAGCCTGGAACGCTGTCCAATGGC
MFLU210263  GACACTTCAATCTCGCGGTCGGAATTAAGCCTGGAACGCTGTCCAATGGC
MFLU210264  GACACTTCAATCTCGCGGTCGGAATTAAGCCTGGAACGCTGTCCAATGGC
MFLU210270  GGCACTTCAATCTTGCGGTAGGAATCAAACCTGGTACTCTGTCCAACGGT
MFLU210271  GGCACTTCAATCTTGCGGTAGGAATCAAACCTGGTACTCTGTCCAACGGT
NBRC100742  NNNNNNNNNNNNNNNNNNNNNNNNNNNNNNNNNNNNNNNNNNNNNNNNNN
NBRC100744  GACACTTCAATCTCGCGGTGGGAATCAAGCCTGGAACGCTGTCCAATGGC
NBRC100941  NNNNNNNNNNNNNNNNNNNNNNNNNNNNNNNNNNNNNNNNNNNNNNNNNN
NBRC100942  GACACTTCAATCTCGCGGTGGGAATCAAGCCTGGAACGCTGTCCAATGGT
NBRC101740  NNNNNNNNNNNNNNNNNNNNNNNNNNNNNNNNNNNNNNNNNNNNNNNNNN
NBRC101742  NNNNNNNNNATCTCGCGGTGGGAATCAAGCCTGGAACGCTGTCCAATGGT
NBRC101750  GACACTTCAATCTCGCGGTGGGAATCAAGCCTGGAACGCTGTCCAATGGC
NBRC101751  NNNNNNNNNNNNNNNNNNNNNNNNNNNNNNNNNNNNNNNNNNNNNNNNNN
NBRC103836  GACACTTCAATCTCGCGGTGGGAATCAAGCCTGGAACGCTGTCCAATGGG
NBRC103837  NNNNNNNNNNNNNNNNNNNNNNNNNNNNNNNNNNNNNNNNNNNNNNNNNN
NBRC103842  NNNNNNNNNNNNNNNNNNNNNNNNNNNNNNNNNNNNNNNNNNNNNNNNNN
NBRC108982  NNNNNNNNNNNNNNNNNNNNNNNNNNNNNNNNNNNNNNNNNNNNNNNNNN
NBRC109993  GACACTTCAACCTGGCAGTGGGCATCAAACCCGGCACCCTTTCCAACGGC
NBRC110232  NNNNNNNNNNNNNNNNNNNNNNNNNNNNNNNNNNNNNNNNNNNNNNNNNN
TK041       NNNNNNNNNNNNNNNNNNNNNNNNNNNNNNNNNNNNNNNNNNNNNNNNNN
TK042       NNNNNNNNNNNNNNNNNNNNNNNNNNNNNNNNNNNNNNNNNNNNNNNNNN
TNSF18547   GACACTTCAATCTCGCGGTGGGAATCAAGCCTGGAACGCTGTCCAACGGC

CBS116.25   CTCAAGTACTCTCTTGCCACAGGAAACTGGGGCGATCAAAAGAAGGCCAT
CBS128678   NNNNNNNNNNNNNNNNNNNNNNNNNNNNNNNNNNNNNNNNNNNNNNNNNN
CBS284.36   NNNNNNNNNNNNNNNNNNNNNNNNNNNNNNNNNNNNNNNNNNNNNNNNNN
CBS704.86   CTCAAGTATTCTCTCGCAACTGGTAACTGGGGTGATCAGAAGAAGGCCAT
CBS744.73   NNNNNNNNNNNNNNNNNNNNNNNNNNNNNNNNNNNNNNNNNNNNNNNNNN
DY05421     TTGAAGTATTCCTTGGCTACCGGTAACTGGGGGGACCAGAAAAAGGCGAT
DY05422     TTGAAGTATTCCTTGGCTACCGGTAACTGGGGGGACCAGAAAAAGGCGAT
FMR10376    NNNNNNNNNNNNNNNNNNNNNNNNNNNNNNNNNNNNNNNNNNNNNNNNNN
FMR8652     NNNNNNNNNNNNNNNNNNNNNNNNNNNNNNNNNNNNNNNNNNNNNNNNNN
GACPCCXS08  TTGAAATATTCCCTCGCCACCGGTAACTGGGGAGATCAGAAGAAGGCAAT
GACPXS08    TTGAAATATTCCCTCGCCACCGGTAACTGGGGAGATCAGAAGAAGGCAAT
HMAS43720   NNNNNNNNNNNNNNNNNNNNNNNNNNNNNNNNNNNNNNNNNNNNNNNNNN
IBRCM30175  NNNNNNNNNNNNNNNNNNNNNNNNNNNNNNNNNNNNNNNNNNNNNNNNNN
IM325363.1  NNNNNNNNNNNNNNNNNNNNNNNNNNNNNNNNNNNNNNNNNNNNNNNNNN
IM325363.2  NNNNNNNNNNNNNNNNNNNNNNNNNNNNNNNNNNNNNNNNNNNNNNNNNN
JX13B01     NNNNNNNNNNNNNNNNNNNNNNNNNNNNNNNNNNNNNNNNNNNNNNNNNN
JX17D04     NNNNNNNNNNNNNNNNNNNNNNNNNNNNNNNNNNNNNNNNNNNNNNNNNN
KUMCC3004   NNNNNNNNNNNNNNNNNNNNNNNNNNNNNNNNNNNNNNNNNNNNNNNNNN
KUMCC3006   NNNNNNNNNNNNNNNNNNNNNNNNNNNNNNNNNNNNNNNNNNNNNNNNNN
KUMCC3007   NNNNNNNNNNNNNNNNNNNNNNNNNNNNNNNNNNNNNNNNNNNNNNNNNN
MFLU210262  CTGAAGTATTCCTTGGCTACCGGTAACTGGGGGGACCAGAAAAAGGCGAT
MFLU210263  CTGAAGTATTCCTTGGCTACCGGTAACTGGGGGGACCAGAAAAAGGCGAT
MFLU210264  CTGAAGTATTCCTTGGCTACCGGTAACTGGGGGGACCAGAAAAAGGCGAT
MFLU210270  TTGAAATATTCTCTAGCCACCGGAAACTGGGGAGATCAGAAAAAAGCCAT
MFLU210271  TTGAAATATTCTCTAGCCACCGGAAACTGGGGAGATCAGAAAAAAGCCAT
NBRC100742  NNNNNNNNNNNNNNNNNNNNNNNNNNNNNNNNNNNNNNNNNNNNNNNNNN
NBRC100744  TTGAAGTATTCCTTGGCTACCGGTAACTGGGGGGACCAGAAAAAGGCGAT
NBRC100941  NNNNNNNNNNNNNNNNNNNNNNNNNNNNNNNNNNNNNNNNNNNNNNNNNN
NBRC100942  TTGAAGTATTCCTTGGCTACCGGTAACTGGGGGGACCAGAAAAAAGCGAT
NBRC101740  NNNNNNNNNNNNNNNNNNNNNNNNNNNNNNNNNNNNNNNNNNNNNNNNNN
NBRC101742  TTGAAGTATTCCTTGGCTACCGGTAACTGGGGGGACCAGAAAAAAGCGAT
NBRC101750  TTGAAGTATTCCTTGGCTACCGGTAACTGGGGGGACCAGAAAAAGGCGAT
NBRC101751  NNNNNNNNNNNNNNNNNNNNNNNNNNNNNNNNNNNNNNNNNNNNNNNNNN
NBRC103836  TTGAAGTATTCCTTGGCTACCGGTAACTGGGGGGACCAGAAAAAAGCGAT
NBRC103837  NNNNNNNNNNNNNNNNNNNNNNNNNNNNNNNNNNNNNNNNNNNNNNNNNN
NBRC103842  NNNNNNNNNNNNNNNNNNNNNNNNNNNNNNNNNNNNNNNNNNNNNNNNNN
NBRC108982  NNNNNNNNNNNNNNNNNNNNNNNNNNNNNNNNNNNNNNNNNNNNNNNNNN
NBRC109993  CTGAAGTATTCTCTCGCCACCGGTAATTGGGGAGATCAGAAGAAGGCAAT
NBRC110232  NNNNNNNNNNNNNNNNNNNNNNNNNNNNNNNNNNNNNNNNNNNNNNNNNN
TK041       NNNNNNNNNNNNNNNNNNNNNNNNNNNNNNNNNNNNNNNNNNNNNNNNNN
TK042       NNNNNNNNNNNNNNNNNNNNNNNNNNNNNNNNNNNNNNNNNNNNNNNNNN
TNSF18547   TTGAAGTATTCCCTGGCTACCGGCAACTGGGGAGACCAGAAAAAAGCGAT

CBS116.25   GAGCTCTACTGCTGGTGTGTCTCAGGTGCTGAATCGTTACACTTTTGCTT
CBS128678   NNNNNNNNNNNNNNNNNNNNNNNNNNNNNNNNNNNNNNNNNNNNNNNNNN
CBS284.36   NNNNNNNNNNNNNNNNNNNNNNNNNNNNNNNNNNNNNNNNNNNNNNNNNN
CBS704.86   GAGCTCAACTGCTGGTGTCTCCCAAGTGTTGAACAGATACACTTTCGCAT
CBS744.73   NNNNNNNNNNNNNNNNNNNNNNNNNNNNNNNNNNNNNNNNNNNNNNNNNN
DY05421     GAGCTCCACCGCGGGCGTTTCTCAAGTGCTCAATCGCTACACCTTCGCTT
DY05422     GAGCTCCACCGCGGGCGTTTCTCAAGTGCTCAATCGCTACACCTTCGCTT
FMR10376    NNNNNNNNNNNNNNNNNNNNNNNNNNNNNNNNNNNNNNNNNNNNNNNNNN
FMR8652     NNNNNNNNNNNNNNNNNNNNNNNNNNNNNNNNNNNNNNNNNNNNNNNNNN
GACPCCXS08  GAGCTCCACTGCAGGTGTCTCGCAAGTGCTGAATCGTTATACCTTTGCTT
GACPXS08    GAGCTCCACTGCAGGTGTCTCGCAAGTGCTGAATCGTTATACCTTTGCTT
HMAS43720   NNNNNNNNNNNNNNNNNNNNNNNNNNNNNNNNNNNNNNNNNNNNNNNNNN
IBRCM30175  NNNNNNNNNNNNNNNNNNNNNNNNNNNNNNNNNNNNNNNNNNNNNNNNNN
IM325363.1  NNNNNNNNNNNNNNNNNNNNNNNNNNNNNNNNNNNNNNNNNNNNNNNNNN
IM325363.2  NNNNNNNNNNNNNNNNNNNNNNNNNNNNNNNNNNNNNNNNNNNNNNNNNN
JX13B01     NNNNNNNNNNNNNNNNNNNNNNNNNNNNNNNNNNNNNNNNNNNNNNNNNN
JX17D04     NNNNNNNNNNNNNNNNNNNNNNNNNNNNNNNNNNNNNNNNNNNNNNNNNN
KUMCC3004   NNNNNNNNNNNNNNNNNNNNNNNNNNNNNNNNNNNNNNNNNNNNNNNNNN
KUMCC3006   NNNNNNNNNNNNNNNNNNNNNNNNNNNNNNNNNNNNNNNNNCATTTGCCT
KUMCC3007   NNNNNNNNNNNNNNNNNNNNCTCAAGTACTCAACCGTTACACATTTGCCT
MFLU210262  GAGCTCCACCGCGGGCGTTTCCCAAGTGCTGAATCGTTACACCTTCGCTT
MFLU210263  GAGCTCCACCGCGGGCGTTTCCCAAGTGCTGAATCGTTACACCTTCGCTT
MFLU210264  GAGCTCCACCGCGGGCGTTTCCCAAGTGCTGAATCGTTACACCTTCGCTT
MFLU210270  GAGCTCCACGGCCGGTGTGTCTCAAGTACTCAACCGTTACACATTTGCCT
MFLU210271  GAGCTCCACGGCCGGTGTGTCTCAAGTACTCAACCGTTACACATTTGCCT
NBRC100742  NNNNNNNNNNNNNNNNNNNNNNNNNNNNNNNNNNNNNNNNNNNNNNNNNN
NBRC100744  GAGCTCCACCGCGGGCGTTTCTCAAGTGCTCAATCGTTACACCTTCGCTT
NBRC100941  NNNNNNNNNNNNNNNNNNNNNNNNNNNNNNNNNNNNNNNNNNNNNNNNNN
NBRC100942  GAACTCCACCGCGGGTGTTTCCCAAGTGCTCAATCGTTACACCTTCGCTT
NBRC101740  NNNNNNNNNNNNNNNNNNNNNNNNNNNNNNNNNNNNNNNNNNNNNNNNNN
NBRC101742  GAACTCCACCGCGGGTGTTTCCCAAGTGCTCAATCGTTACACCTTCGCCT
NBRC101750  GAGCTCCACCGCGGGCGTTTCTCAAGTGCTCAACCGTTACACCTTCGCTT
NBRC101751  NNNNNNNNNNNNNNNNNNNNNNNNNNNNNNNNNNNNNNNNNNNNNNNNNN
NBRC103836  GAGCTCCACCGCCGGCGTTTCTCAAGTGCTCAATCGCTACACCTTCGCTT
NBRC103837  NNNNNNNNNNNNNNNNNNNNNNNNNNNNNNNNNNNNNNNNNNNNNNNNNN
NBRC103842  NNNNNNNNNNNNNNNNNNNNNNNNNNNNNNNNNNNNNNNNNNNNNNNNNN
NBRC108982  NNNNNNNNNNNNNNNNNNNNNNNNNNNNNNNNNNNNNNNNNNNNNNNNNN
NBRC109993  GAGCTCCACGGCAGGTGTCTCTCAAGTGCTGAACCGTTATACCTTTGCTT
NBRC110232  NNNNNNNNNNNNNNNNNNNNNNNNNNNNNNNNNNNNNNNNNNNNNNNNNN
TK041       NNNNNNNNNNNNNNNNNNNNNNNNNNNNNNNNNNNNNNNNNNNNNNNNNN
TK042       NNNNNNNNNNNNNNNNNNNNNNNNNNNNNNNNNNNNNNNNNNNNNNNNNN
TNSF18547   GAGCTCCACCGCCGGCGTTTCTCAAGTGCTCAATCGTTACACCTTCGCTT

CBS116.25   CTACTTTGTCGCATTTGCGACGTACCAATACACCTATTGGCAGAGATGGT
CBS128678   NNNNNNNNNNNNNNNNNNNNNNNNNNNNNNNNNNNNNNNNNNNNNNNNNN
CBS284.36   NNNNNNNNNNNNNNNNNNNNNNNNNNNNNNNNNNNNNNNNNNNNNNNNNN
CBS704.86   CCACCTTGTCACATTTGAGACGTACCAATACTCCTATTGGTAGAGATGGC
CBS744.73   NNNNNNNNNNNNNNNNNNNNNNNNNNNNNNNNNNNNNNNNNNNNNNNNNN
DY05421     CCACATTATCCCACTTGAGGCGCACCAATACCCCCATTGGCAGAGATGGA
DY05422     CCACATTATCCCACTTGAGGCGCACCAATACCCCCATTGGCAGAGATGGA
FMR10376    NNNNNNNNNNNNNNNNNNNNNNNNNNNNNNNNNNNNNNNNNNNNNNNNNN
FMR8652     NNNNNNNNNNNNNNNNNNNNNNNNNNNNNNNNNNNNNNNNNNNNNNNNNN
GACPCCXS08  CCACCTTGTCTCACCTGCGGCGTACCAACACGCCTATTGGGAGAGATGGA
GACPXS08    CCACCTTGTCTCACCTGCGGCGTACCAACACGCCTATTGGGAGAGATGGA
HMAS43720   NNNNNNNNNNNNNNNNNNNNNNNNNNNNNNNNNNNNNNNNNNNNNNNNNN
IBRCM30175  NNNNNNNNNNNNNNNNNNNNNNNNNNNNNNNNNNNNNNNNNNNNNNNNNN
IM325363.1  NNNNNNNNNNNNNNNNNNNNNNNNNNNNNNNNNNNNNNNNNNNNNNNNNN
IM325363.2  NNNNNNNNNNNNNNNNNNNNNNNNNNNNNNNNNNNNNNNNNNNNNNNNNN
JX13B01     NNNNNNNNNNNNNNNNNNNNNNNNNNNNNNNNNNNNNNNNNNNNNNNNNN
JX17D04     NNNNNNNNNNNNNNNNNNNNNNNNNNNNNNNNNNNNNNNNNNNNNNNNNN
KUMCC3004   NNNNNNNNNNNNNNNNNNNNNNNNNNNNNNNNNNNNNNNNNNNNNNNNNN
KUMCC3006   CCACGCTATCACACTTGCGGCGTACCAACACTCCGATCGGAAGAGATGGA
KUMCC3007   CCACGCTATCACACTTGCGGCGTACCAACACTCCGATCGGAAGAGATGGA
MFLU210262  CCACATTATCTCACTTGAGGCGCACCAATACCCCCATTGGCAGAGATGGA
MFLU210263  CCACATTATCTCACTTGAGGCGCACCAATACCCCCATTGGCAGAGATGGA
MFLU210264  CCACATTATCTCACTTGAGGCGCACCAATACCCCCATTGGCAGAGATGGA
MFLU210270  CCACGCTATCACACTTGCGGCGTACCAACACTCCGATCGGAAGAGATGGA
MFLU210271  CCACGCTATCACACTTGCGGCGTACCAACACTCCGATCGGAAGAGATGGA
NBRC100742  NNNNNNNNNNNNNNNNNNNNNNNNNNNNNNNNNNNNNNNNNNNNNNNNNN
NBRC100744  CCACATTATCTCACTTGAGGCGCACCAATACCCCCATTGGCAGAGATGGA
NBRC100941  NNNNNNNNNNNNNNNNNNNNNNNNNNNNNNNNNNNNNNNNNNNNNNNNNN
NBRC100942  CCACATTATCTCATCTGAGGCGCACCAATACCCCCATTGGCAGAGATGGA
NBRC101740  NNNNNNNNNNNNNNNNNNNNNNNNNNNNNNNNNNNNNNNNNNNNNNNNNN
NBRC101742  CCACATTATCTCATCTGAGGCGCACCAATACCCCCATTGGCAGAGATGGA
NBRC101750  CCACATTATCTCACTTGAGGCGCACCAATACCCCCATTGGCAGAGATGGA
NBRC101751  NNNNNNNNNNNNNNNNNNNNNNNNNNNNNNNNNNNNNNNNNNNNNNNNNN
NBRC103836  CCACATTATCTCACTTGAGGCGCACCAATACCCCCATTGGCAGAGATGGA
NBRC103837  NNNNNNNNNNNNNNNNNNNNNNNNNNNNNNNNNNNNNNNNNNNNNNNNNN
NBRC103842  NNNNNNNNNNNNNNNNNNNNNNNNNNNNNNNNNNNNNNNNNNNNNNNNNN
NBRC108982  NNNNNNNNNNNNNNNNNNNNNNNNNNNNNNNNNNNNNNNNNNNNNNNNNN
NBRC109993  CCACCTTGTCGCATCTTCGACGTACCAACACTCCTATTGGAAGAGATGGC
NBRC110232  NNNNNNNNNNNNNNNNNNNNNNNNNNNNNNNNNNNNNNNNNNNNNNNNNN
TK041       NNNNNNNNNNNNNNNNNNNNNNNNNNNNNNNNNNNNNNNNNNNNNNNNNN
TK042       NNNNNNNNNNNNNNNNNNNNNNNNNNNNNNNNNNNNNNNNNNNNNNNNNN
TNSF18547   CCACATTATCTCACTTGAGGCGCACCAATACCCCCATTGGCAGAGATGGA

CBS116.25   AAACTGGCAAAGCCTCGCCAGTTGCACAACACACATTGGGGACTTGTCTG
CBS128678   NNNNNNNNNNNNNNNNNNNNNNNNNNNNNNNNNNNNNNNNNNNNNNNNNN
CBS284.36   NNNNNNNNNNNNNNNNNNNNNNNNNNNNNNNNNNNNNNNNNNNNNNNNNN
CBS704.86   AAGCTTGCCAAGCCACGCCAGCTTCACAACACACATTGGGGCTTGGTTTG
CBS744.73   NNNNNNNNNNNNNNNNNNNNNNNNNNNNNNNNNNNNNNNNNNNNNNNNNN
DY05421     AAGCTCGCTAAGCCTCGTCAACTGCACAACACCCACTGGGGGCTGGTTTG
DY05422     AAGCTCGCTAAGCCTCGTCAACTGCACAACACCCACTGGGGGCTGGTTTG
FMR10376    NNNNNNNNNNNNNNNNNNNNNNNNNNNNNNNNNNNNNNNNNNNNNNNNNN
FMR8652     NNNNNNNNNNNNNNNNNNNNNNNNNNNNNNNNNNNNNNNNNNNNNNNNNN
GACPCCXS08  AAACTCGCCAAACCGCGCCAGCTACACAACACACACTGGGGTCTTGTCTG
GACPXS08    AAACTCGCCAAACCGCGCCAGCTACACAACACACACTGGGGTCTTGTCTG
HMAS43720   NNNNNNNNNNNNNNNNNNNNNNNNNNNNNNNNNNNNNNNNNNNNNNNNNN
IBRCM30175  NNNNNNNNNNNNNNNNNNNNNNNNNNNNNNNNNNNNNNNNNNNNNNNNNN
IM325363.1  NNNNNNNNNNNNNNNNNNNNNNNNNNNNNNNNNNNNNNNNNNNNNNNNNN
IM325363.2  NNNNNNNNNNNNNNNNNNNNNNNNNNNNNNNNNNNNNNNNNNNNNNNNNN
JX13B01     NNNNNNNNNNNNNNNNNNNNNNNNNNNNNNNNNNNNNNNNNNNNNNNNNN
JX17D04     NNNNNNNNNNNNNNNNNNNNNNNNNNNNNNNNNNNNNNNNNNNNNNNNNN
KUMCC3004   NNNNNNNNNNNNNNNNNNNNNNNNNNNNNNNNNNNNNNNNNNNNNNNNNN
KUMCC3006   AAGCTCGCCAAACCACGTCAACTGCACAACACACACTGGGGCTTAGTTTG
KUMCC3007   AAGCTCGCCAAACCACGTCAACTGCACAACACACACTGGGGCTTAGTTTG
MFLU210262  AAGCTCGCCAAGCCTCGTCAACTGCACAACACTCACTGGGGCTTGGTTTG
MFLU210263  AAGCTCGCCAAGCCTCGTCAACTGCACAACACTCACTGGGGCTTGGTTTG
MFLU210264  AAGCTCGCCAAGCCTCGTCAACTGCACAACACTCACTGGGGCTTGGTTTG
MFLU210270  AAGCTCGCCAAACCACGTCAGCTGCACAACACACACTGGGGCCTAGTTTG
MFLU210271  AAGCTCGCCAAACCACGTCAGCTGCACAACACACACTGGGGCCTAGTTTG
NBRC100742  NNNNNNNNNNNNNNNNNNNNNNNNNNNNNNNNNNNNNNNNNNNNNNNNNN
NBRC100744  AAGCTCGCCAAGCCTCGTCAACTGCACAACACTCACTGGGGCTTGGTTTG
NBRC100941  NNNNNNNNNNNNNNNNNNNNNNNNNNNNNNNNNNNNNNNNNNNNNNNNNN
NBRC100942  AAGCTCGCCAAGCCTCGTCAACTGCACAACACCCACTGGGGCTTGGTTTG
NBRC101740  NNNNNNNNNNNNNNNNNNNNNNNNNNNNNNNNNNNNNNNNNNNNNNNNNN
NBRC101742  AAGCTCGCCAAGCCTCGTCAACTGCACAACACCCACTGGGGCTTGGTTTG
NBRC101750  AAGCTCGCCAAGCCTCGTCAACTGCACAACACTCACTGGGGCTTGGTTTG
NBRC101751  NNNNNNNNNNNNNNNNNNNNNNNNNNNNNNNNNNNNNNNNNNNNNNNNNN
NBRC103836  AAGCTCGCCAAGCCTCGTCAACTGCACAACACCCACTGGGGCTTGGTTTG
NBRC103837  NNNNNNNNNNNNNNNNNNNNNNNNNNNNNNNNNNNNNNNNNNNNNNNNNN
NBRC103842  NNNNNNNNNNNNNNNNNNNNNNNNNNNNNNNNNNNNNNNNNNNNNNNNNN
NBRC108982  NNNNNNNNNNNNNNNNNNNNNNNNNNNNNNNNNNNNNNNNNNNNNNNNNN
NBRC109993  AAGCTCGCAAAACCGCGCCAACTGCACAACACACACTGGGGTCTCGTCTG
NBRC110232  NNNNNNNNNNNNNNNNNNNNNNNNNNNNNNNNNNNNNNNNNNNNNNNNNN
TK041       NNNNNNNNNNNNNNNNNNNNNNNNNNNNNNNNNNNNNNNNNNNNNNNNNN
TK042       NNNNNNNNNNNNNNNNNNNNNNNNNNNNNNNNNNNNNNNNNNNNNNNNNN
TNSF18547   AAGCTCGCCAAGCCTCGTCAACTGCACAACACTCACTGGGGCTTGGTTTG

CBS116.25   CCCTGCCGAGACTCCAGAAGGACAAGCTTGTGGTCTGGTCAAGAATCTTT
CBS128678   NNNNNNNNNNNNNNNNNNNNNNNNNNNNNNNNNNNNNNNNNNNNNNNNNN
CBS284.36   NNNNNNNNNNNNNNNNNNNNNNNNNNNNNNNNNNNNNNNNNNNNNNNNNN
CBS704.86   TCCTGCTGAAACTCCAGAAGGACAGGCTTGCGGTCTCGTCAAGAATTTGT
CBS744.73   NNNNNNNNNNNNNNNNNNNNNNNNNNNNNNNNNNNNNNNNNNNNNNNNNN
DY05421     CCCTGCGGAAACGCCCGAAGGACAGGCTTGCGGTCTTGTCAAGAACTTGT
DY05422     CCCTGCGGAAACGCCCGAAGGACAGGCTTGCGGTCTTGTCAAGAACTTGT
FMR10376    NNNNNNNNNNNNNNNNNNNNNNNNNNNNNNNNNNNNNNNNNNNNNNNNNN
FMR8652     NNNNNNNNNNNNNNNNNNNNNNNNNNNNNNNNNNNNNNNNNNNNNNNNNN
GACPCCXS08  TCCAGCTGAGACCCCCGAGGGACAGGCTTGTGGTCTGGTCAAGAATTTGT
GACPXS08    TCCAGCTGAGACCCCCGAGGGACAGGCTTGTGGTCTGGTCAAGAATTTGT
HMAS43720   NNNNNNNNNNNNNNNNNNNNNNNNNNNNNNNNNNNNNNNNNNNNNNNNNN
IBRCM30175  NNNNNNNNNNNNNNNNNNNNNNNNNNNNNNNNNNNNNNNNNNNNNNNNNN
IM325363.1  NNNNNNNNNNNNNNNNNNNNNNNNNNNNNNNNNNNNNNNNNNNNNNNNNN
IM325363.2  NNNNNNNNNNNNNNNNNNNNNNNNNNNNNNNNNNNNNNNNNNNNNNNNNN
JX13B01     NNNNNNNNNNNNNNNNNNNNNNNNNNNNNNNNNNNNNNNNNNNNNNNNNN
JX17D04     NNNNNNNNNNNNNNNNNNNNNNNNNNNNNNNNNNNNNNNNNNNNNNNNNN
KUMCC3004   NNNNNNNNNNNNNNNNNNNNNNNNNNNNNNNNNNNNNNNNNNNNNNNNNN
KUMCC3006   CCCTGCCGAGACACCTGAAGGACAGGCTTGCGGTCTGGTCAAAAATCTGT
KUMCC3007   CCCTGCCGAGACACCTGAAGGACAGGCTTGCGGTCTGGTCAAAAATCTGT
MFLU210262  CCCTGCGGAAACGCCCGAAGGACAGGCTTGCGGTCTTGTCAAGAACTTGT
MFLU210263  CCCTGCGGAAACGCCCGAAGGACAGGCTTGCGGTCTTGTCAAGAACTTGT
MFLU210264  CCCTGCGGAAACGCCCGAAGGACAGGCTTGCGGTCTTGTCAAGAACTTGT
MFLU210270  CCCTGCAGAGACGCCTGAAGGACAGGCTTGCGGTCTGGTCAAAAATCTGT
MFLU210271  CCCTGCAGAGACGCCTGAAGGACAGGCTTGCGGTCTGGTCAAAAATCTGT
NBRC100742  NNNNNNNNNNNNNNNNNNNNNNNNNNNNNNNNNNNNNNNNNNNNNNNNNN
NBRC100744  CCCTGCGGAAACGCCCGAAGGACAAGCTTGCGGTCTTGTCAAGAACTTGT
NBRC100941  NNNNNNNNNNNNNNNNNNNNNNNNNNNNNNNNNNNNNNNNNNNNNNNNNN
NBRC100942  CCCTGCGGAAACGCCCGAAGGACAGGCTTGCGGTCTTGTCAAGAACTTGT
NBRC101740  NNNNNNNNNNNNNNNNNNNNNNNNNNNNNNNNNNNNNNNNNNNNNNNNNN
NBRC101742  CCCTGCGGAAACGCCCGAAGGACAGGCTTGCGGTCTTGTCAAGAATTTGT
NBRC101750  CCCTGCGGAAACGCCCGAAGGACAGGCTTGCGGTCTTGTCAAGAACTTGT
NBRC101751  NNNNNNNNNNNNNNNNNNNNNNNNNNNNNNNNNNNNNNNNNNNNNNNNNN
NBRC103836  CCCTGCGGAAACGCCCGAAGGACAGGCCTGCGGTCTTGTCAAGAACTTGT
NBRC103837  NNNNNNNNNNNNNNNNNNNNNNNNNNNNNNNNNNNNNNNNNNNNNNNNNN
NBRC103842  NNNNNNNNNNNNNNNNNNNNNNNNNNNNNNNNNNNNNNNNNNNNNNNNNN
NBRC108982  NNNNNNNNNNNNNNNNNNNNNNNNNNNNNNNNNNNNNNNNNNNNNNNNNN
NBRC109993  CCCGGCTGAGACCCCCGAGGGACAGGCTTGTGGTTTGGTCAAGAATTTGT
NBRC110232  NNNNNNNNNNNNNNNNNNNNNNNNNNNNNNNNNNNNNNNNNNNNNNNNNN
TK041       NNNNNNNNNNNNNNNNNNNNNNNNNNNNNNNNNNNNNNNNNNNNNNNNNN
TK042       NNNNNNNNNNNNNNNNNNNNNNNNNNNNNNNNNNNNNNNNNNNNNNNNNN
TNSF18547   CCCTGCGGAAACGCCCGAAGGACAGGCTTGCGGTCTTGTCAAGAACTTGT

CBS116.25   CGCTCATGTGCTACGTCAGTGTTGGTTCTCCTGCTGAGCCTCTCGTTGAC
CBS128678   NNNNNNNNNNNNNNNNNNNNNNNNNNNNNNNNNNNNNNNNNNNNNNNNNN
CBS284.36   NNNNNNNNNNNNNNNNNNNNNNNNNNNNNNNNNNNNNNNNNNNNNNNNNN
CBS704.86   CTCTGATGTGCTACGTTAGTGTAGGATCTCCAGCCGAGCCCCTTGTGGAC
CBS744.73   NNNNNNNNNNNNNNNNNNNNNNNNNNNNNNNNNNNNNNNNNNNNNNNNNN
DY05421     CTCTGATGTGTTATGTCAGTGTCGGATCGCCTTCTGAGCCTTTGATCGAG
DY05422     CTCTGATGTGTTATGTCAGTGTCGGATCGCCTTCTGAGCCTTTGATCGAG
FMR10376    NNNNNNNNNNNNNNNNNNNNNNNNNNNNNNNNNNNNNNNNNNNNNNNNNN
FMR8652     NNNNNNNNNNNNNNNNNNNNNNNNNNNNNNNNNNNNNNNNNNNNNNNNNN
GACPCCXS08  CTCTGATGTGTTATGTCAGCGTCGGCTCGCCATCCGAACCGTTGGTCGAG
GACPXS08    CTCTGATGTGTTATGTCAGCGTCGGCTCGCCATCCGAACCGTTGGTCGAG
HMAS43720   NNNNNNNNNNNNNNNNNNNNNNNNNNNNNNNNNNNNNNNNNNNNNNNNNN
IBRCM30175  NNNNNNNNNNNNNNNNNNNNNNNNNNNNNNNNNNNNNNNNNNNNNNNNNN
IM325363.1  NNNNNNNNNNNNNNNNNNNNNNNNNNNNNNNNNNNNNNNNNNNNNNNNNN
IM325363.2  NNNNNNNNNNNNNNNNNNNNNNNNNNNNNNNNNNNNNNNNNNNNNNNNNN
JX13B01     NNNNNNNNNNNNNNNNNNNNNNNNNNNNNNNNNNNNNNNNNNNNNNNNNN
JX17D04     NNNNNNNNNNNNNNNNNNNNNNNNNNNNNNNNNNNNNNNNNNNNNNNNNN
KUMCC3004   NNNNNNNNNNNNNNNNNNNNNNNNNNNNNNNNNNNNNNNNNNNNNNNNNN
KUMCC3006   CTCTTATGTGCTACGTCAGCGTTGGCTCACCGTCTGAGCCCTTAATTGAG
KUMCC3007   CTCTTATGTGCTACGTCAGCGTTGGCTCACCGTCTGAGCCCTTAATTGAG
MFLU210262  CTCTGATGTGTTACGTCAGCGTCGGGTCGCCTTCTGAGCCTTTGATCGAG
MFLU210263  CTCTGATGTGTTACGTCAGCGTCGGGTCGCCTTCTGAGCCTTTGATCGAG
MFLU210264  CTCTGATGTGTTACGTCAGCGTCGGGTCGCCTTCTGAGCCTTTGATCGAG
MFLU210270  CTCTTATGTGCTATGTCAGTGTCGGCTCACCGTCTGAGCCCTTAATTGAG
MFLU210271  CTCTTATGTGCTATGTCAGTGTCGGCTCACCGTCTGAGCCCTTAATTGAG
NBRC100742  NNNNNNNNNNNNNNNNNNNNNNNNNNNNNNNNNNNNNNNNNNNNNNNNNN
NBRC100744  CTCTGATGTGTTACGTAAGTGTCGGATCGCCTTCTGAGCCTTTGATCGAG
NBRC100941  NNNNNNNNNNNNNNNNNNNNNNNNNNNNNNNNNNNNNNNNNNNNNNNNNN
NBRC100942  CTCTGATGTGTTACGTCAGTGTCGGATCCCCCTCTGAGCCTTTGATCGAG
NBRC101740  NNNNNNNNNNNNNNNNNNNNNNNNNNNNNNNNNNNNNNNNNNNNNNNNNN
NBRC101742  CTCTGATGTGTTACGTCAGTGTCGGATCCCCTTCTGAGCCTTTGATCGAG
NBRC101750  CTCTGATGTGTTACGTAAGTGTCGGATCGCCTTCTGAGCCTTTGATCGAG
NBRC101751  NNNNNNNNNNNNNNNNNNNNNNNNNNNNNNNNNNNNNNNNNNNNNNNNNN
NBRC103836  CTCTGATGTGTTATGTCAGTGTCGGATCGCCTTCTGAGCCTTTGATCGAG
NBRC103837  NNNNNNNNNNNNNNNNNNNNNNNNNNNNNNNNNNNNNNNNNNNNNNNNNN
NBRC103842  NNNNNNNNNNNNNNNNNNNNNNNNNNNNNNNNNNNNNNNNNNNNNNNNNN
NBRC108982  NNNNNNNNNNNNNNNNNNNNNNNNNNNNNNNNNNNNNNNNNNNNNNNNNN
NBRC109993  CTCTCATGTGTTACGTCAGCGTCGGCTCGCCATCCGAACCACTAGTCGAG
NBRC110232  NNNNNNNNNNNNNNNNNNNNNNNNNNNNNNNNNNNNNNNNNNNNNNNNNN
TK041       NNNNNNNNNNNNNNNNNNNNNNNNNNNNNNNNNNNNNNNNNNNNNNNNNN
TK042       NNNNNNNNNNNNNNNNNNNNNNNNNNNNNNNNNNNNNNNNNNNNNNNNNN
TNSF18547   CTCTGATGTGTTATGTCAGCGTCGGGTCGCCTTCTGAGCCTTTGATCGAG

CBS116.25   TTCATGATCAACAGAGGCATGGAAGTTATTGAAGAGTATGAGCCGCTGCG
CBS128678   NNNNNNNNNNNNNNNNNNNNNNNNNNNNNNNNNNNNNNNNNNNNNNNNNN
CBS284.36   NNNNNNNNNNNNNNNNNNNNNNNNNNNNNNNNNNNNNNNNNNNNNNNNNN
CBS704.86   TTCATGATCAACAGAGGAATGGAAGTCATCGAAGAATACGAACCTCTTCG
CBS744.73   NNNNNNNNNNNNNNNNNNNNNNNNNNNNNNNNNNNNNNNNNNNNNNNNNN
DY05421     TTCATGATCAATCGTGGCATGGAAGTGGTTGAAGAATATGAACCACTGAG
DY05422     TTCATGATCAATCGTGGCATGGAAGTGGTTGAAGAATATGAACCACTGAG
FMR10376    NNNNNNNNNNNNNNNNNNNNNNNNNNNNNNNNNNNNNNNNNNNNNNNNNN
FMR8652     NNNNNNNNNNNNNNNNNNNNNNNNNNNNNNNNNNNNNNNNNNNNNNNNNN
GACPCCXS08  TTCATGATTAACCGAGGCATGGAGGTGGTGGAGGAGTACGAACCACTAAG
GACPXS08    TTCATGATTAACCGAGGCATGGAGGTGGTGGAGGAGTACGAACCACTAAG
HMAS43720   NNNNNNNNNNNNNNNNNNNNNNNNNNNNNNNNNNNNNNNNNNNNNNNNNN
IBRCM30175  NNNNNNNNNNNNNNNNNNNNNNNNNNNNNNNNNNNNNNNNNNNNNNNNNN
IM325363.1  NNNNNNNNNNNNNNNNNNNNNNNNNNNNNNNNNNNNNNNNNNNNNNNNNN
IM325363.2  NNNNNNNNNNNNNNNNNNNNNNNNNNNNNNNNNNNNNNNNNNNNNNNNNN
JX13B01     NNNNNNNNNNNNNNNNNNNNNNNNNNNNNNNNNNNNNNNNNNNNNNNNNN
JX17D04     NNNNNNNNNNNNNNNNNNNNNNNNNNNNNNNNNNNNNNNNNNNNNNNNNN
KUMCC3004   NNNNNNNNNNNNNNNNNNNNNNNNNNNNNNNNNNNNNNNNNNNNNNNNNN
KUMCC3006   TTCATGATTAATCGAGGCATGGAAGTCGTCGAGGAATACGAACCATTAAG
KUMCC3007   TTCATGATTAATCGAGGCATGGAAGTCGTCGAGGAATACGAACCATTAAG
MFLU210262  TTCATGATCAATCGTGGCATGGAAGTTGTTGAGGAATATGAGCCACTAAG
MFLU210263  TTCATGATCAATCGTGGCATGGAAGTTGTTGAGGAATATGAGCCACTAAG
MFLU210264  TTCATGATCAATCGTGGCATGGAAGTTGTTGAGGAATATGAGCCACTAAG
MFLU210270  TTCATGATTAATCGGGGCATGGAAGTCGTCGAGGAATACGAACCATTAAG
MFLU210271  TTCATGATTAATCGGGGCATGGAAGTCGTCGAGGAATACGAACCATTAAG
NBRC100742  NNNNNNNNNNNNNNNNNNNNNNNNNNNNNNNNNNNNNNNNNNNNNNNNNN
NBRC100744  TTCATGATCAATCGTGGCATGGAAGTTGTTGAAGAATACGAGCCACTGAG
NBRC100941  NNNNNNNNNNNNNNNNNNNNNNNNNNNNNNNNNNNNNNNNNNNNNNNNNN
NBRC100942  TTCATGATCAATCGCGGCATGGAAGTTGTTGAAGAATATGAGCCACTGAG
NBRC101740  NNNNNNNNNNNNNNNNNNNNNNNNNNNNNNNNNNNNNNNNNNNNNNNNNN
NBRC101742  TTCATGATCAATCGCGGCATGGAAGTTGTTGAAGAATATGAGCCACTGAG
NBRC101750  TTCATGATCAATCGTGGCATGGAAGTTGTTGAAGAATACGAGCCACTGAG
NBRC101751  NNNNNNNNNNNNNNNNNNNNNNNNNNNNNNNNNNNNNNNNNNNNNNNNNN
NBRC103836  TTCATGATCAATCGTGGCATGGAAGTGGTTGAAGAATATGAGCCGTTGAG
NBRC103837  NNNNNNNNNNNNNNNNNNNNNNNNNNNNNNNNNNNNNNNNNNNNNNNNNN
NBRC103842  NNNNNNNNNNNNNNNNNNNNNNNNNNNNNNNNNNNNNNNNNNNNNNNNNN
NBRC108982  NNNNNNNNNNNNNNNNNNNNNNNNNNNNNNNNNNNNNNNNNNNNNNNNNN
NBRC109993  TTCATGATCAACCGAGGAATGGAGGTGGTGGAGGAATACGAACCGCTGAG
NBRC110232  NNNNNNNNNNNNNNNNNNNNNNNNNNNNNNNNNNNNNNNNNNNNNNNNNN
TK041       NNNNNNNNNNNNNNNNNNNNNNNNNNNNNNNNNNNNNNNNNNNNNNNNNN
TK042       NNNNNNNNNNNNNNNNNNNNNNNNNNNNNNNNNNNNNNNNNNNNNNNNNN
TNSF18547   TTCATGATCAATCGTGGCATGGAAGTTGTTGAAGAATATGAGCCACTGAG

CBS116.25   ATACCCGCATGCGACCAAGATTTTCGTCAACGGAGTCTGGGTCGGTGTTC
CBS128678   NNNNNNNNNNNNNNNNNNNNNNNNNNNNNNNNNNNNNNNNNNNNNNNNNN
CBS284.36   NNNNNNNNNNNNNNNNNNNNNNNNNNNNNNNNNNNNNNNNNNNNNNNNNN
CBS704.86   ATATCCCCACGCTACCAAGATTTTCGTCAACGGAGTCTGGGTTGGTGTTC
CBS744.73   NNNNNNNNNNNNNNNNNNNNNNNNNNNNNNNNNNNNNNNNNNNNNNNNNN
DY05421     GTATCCGCATGCTACCAAGATCTTCGTCAATGGAGTCTGGGTAGGTATAC
DY05422     GTATCCGCATGCTACCAAGATCTTCGTCAATGGAGTCTGGGTAGGTATAC
FMR10376    NNNNNNNNNNNNNNNNNNNNNNNNNNNNNNNNNNNNNNNNNNNNNNNNNN
FMR8652     NNNNNNNNNNNNNNNNNNNNNNNNNNNNNNNNNNNNNNNNNNNNNNNNNN
GACPCCXS08  ATATCCGCATGCGACCAAGATCTTTGTTAATGGAGTCTGGGTCGGCGTGC
GACPXS08    ATATCCGCATGCGACCAAGATCTTTGTTAATGGAGTCTGGGTCGGCGTGC
HMAS43720   NNNNNNNNNNNNNNNNNNNNNNNNNNNNNNNNNNNNNNNNNNNNNNNNNN
IBRCM30175  NNNNNNNNNNNNNNNNNNNNNNNNNNNNNNNNNNNNNNNNNNNNNNNNNN
IM325363.1  NNNNNNNNNNNNNNNNNNNNNNNNNNNNNNNNNNNNNNNNNNNNNNNNNN
IM325363.2  NNNNNNNNNNNNNNNNNNNNNNNNNNNNNNNNNNNNNNNNNNNNNNNNNN
JX13B01     NNNNNNNNNNNNNNNNNNNNNNNNNNNNNNNNNNNNNNNNNNNNNNNNNN
JX17D04     NNNNNNNNNNNNNNNNNNNNNNNNNNNNNNNNNNNNNNNNNNNNNNNNNN
KUMCC3004   NNNNNNNNNNNNNNNNNNNNNNNNNNNNNNNNNNNNNNNNNNNNNNNNNN
KUMCC3006   GTATCCGCACGCCACCAAGATCTTCGTCAACGGGGTTTGGGTAGGTATAC
KUMCC3007   GTATCCGCACGCCACCAAGATCTTCGTCAACGGGGTTTGGGTAGGTATAC
MFLU210262  GTATCCACATGCTACCAAGATCTTCGTCAATGGAGTCTGGGTAGGCATAC
MFLU210263  GTATCCACATGCTACCAAGATCTTCGTCAATGGAGTCTGGGTAGGCATAC
MFLU210264  GTATCCACATGCTACCAAGATCTTCGTCAATGGAGTCTGGGTAGGCATAC
MFLU210270  GTATCCGCACGCCACCAAAATCTTCGTCAACGGAGTTTGGGTAGGTATAC
MFLU210271  GTATCCGCACGCCACCAAAATCTTCGTCAACGGAGTTTGGGTAGGTATAC
NBRC100742  NNNNNNNNNNNNNNNNNNNNNNNNNNNNNNNNNNNNNNNNNNNNNNNNNN
NBRC100744  GTATCCGCATGCTACCAAGATCTTCGTCAATGGAGTCTGGGTAGGCATAC
NBRC100941  NNNNNNNNNNNNNNNNNNNNNNNNNNNNNNNNNNNNNNNNNNNNNNNNNN
NBRC100942  GTATCCGCATGCCACCAAGATCTTCGTCAATGGAGTCTGGGTAGGCATAC
NBRC101740  NNNNNNNNNNNNNNNNNNNNNNNNNNNNNNNNNNNNNNNNNNNNNNNNNN
NBRC101742  GTATCCGCATGCTACCAAGATCTTCGTCAACGGAGTCTGGGTAGGCATAC
NBRC101750  GTATCCACATGCTACCAAGATCTTCGTCAATGGAGTCTGGGTAGGCATAC
NBRC101751  NNNNNNNNNNNNNNNNNNNNNNNNNNNNNNNNNNNNNNNNNNNNNNNNNN
NBRC103836  GTATCCGCATGCCACCAAGATCTTCGTCAATGGAGTCTGGGTAGGCATAC
NBRC103837  NNNNNNNNNNNNNNNNNNNNNNNNNNNNNNNNNNNNNNNNNNNNNNNNNN
NBRC103842  NNNNNNNNNNNNNNNNNNNNNNNNNNNNNNNNNNNNNNNNNNNNNNNNNN
NBRC108982  NNNNNNNNNNNNNNNNNNNNNNNNNNNNNNNNNNNNNNNNNNNNNNNNNN
NBRC109993  ATATCCACATGCGACCAAGATCTTCGTCAACGGAGTCTGGGTTGGCGTGC
NBRC110232  NNNNNNNNNNNNNNNNNNNNNNNNNNNNNNNNNNNNNNNNNNNNNNNNNN
TK041       NNNNNNNNNNNNNNNNNNNNNNNNNNNNNNNNNNNNNNNNNNNNNNNNNN
TK042       NNNNNNNNNNNNNNNNNNNNNNNNNNNNNNNNNNNNNNNNNNNNNNNNNN
TNSF18547   GTATCCGCATGCTACCAAGATCTTCGTCAACGGAGTGTGGGTAGGCATAC

CBS116.25   ACCAAGATCCTAAGCACTTGGTTAACCAAGTTTTCGATACTCGCCGTAAG
CBS128678   NNNNNNNNNNNNNNNNNNNNNNNNNNNNNNNNNNNNNNNNNNNNNNNNNN
CBS284.36   NNNNNNNNNNNNNNNNNNNNNNNNNNNNNNNNNNNNNNNNNNNNNNNNNN
CBS704.86   ACCAAGATCCCAAGCACTTGGTCAACCAAGTCTTTGATACGCGCCGCAAG
CBS744.73   NNNNNNNNNNNNNNNNNNNNNNNNNNNNNNNNNNNNNNNNNNNNNNNNNN
DY05421     ATCAAGACCCTAAGCATTTGGTCAGTCAGGTTCTTGACACTCGACGGAAG
DY05422     ATCAAGACCCTAAGCATTTGGTCAGTCAGGTTCTTGACACTCGACGGAAG
FMR10376    NNNNNNNNNNNNNNNNNNNNNNNNNNNNNNNNNNNNNNNNNNNNNNNNNN
FMR8652     NNNNNNNNNNNNNNNNNNNNNNNNNNNNNNNNNNNNNNNNNNNNNNNNNN
GACPCCXS08  ACCAGGACCCAAAGCATTTGGTTAACCAGGTGCTGGATACACGCCGAAAG
GACPXS08    ACCAGGACCCAAAGCATTTGGTTAACCAGGTGCTGGATACACGCCGAAAG
HMAS43720   NNNNNNNNNNNNNNNNNNNNNNNNNNNNNNNNNNNNNNNNNNNNNNNNNN
IBRCM30175  NNNNNNNNNNNNNNNNNNNNNNNNNNNNNNNNNNNNNNNNNNNNNNNNNN
IM325363.1  NNNNNNNNNNNNNNNNNNNNNNNNNNNNNNNNNNNNNNNNNNNNNNNNNN
IM325363.2  NNNNNNNNNNNNNNNNNNNNNNNNNNNNNNNNNNNNNNNNNNNNNNNNNN
JX13B01     NNNNNNNNNNNNNNNNNNNNNNNNNNNNNNNNNNNNNNNNNNNNNNNNNN
JX17D04     NNNNNNNNNNNNNNNNNNNNNNNNNNNNNNNNNNNNNNNNNNNNNNNNNN
KUMCC3004   NNNNNNNNNNNNNNNNNNNNNNNNNNNNNNNNNNNNNNNNNNNNNNNNNN
KUMCC3006   ATCAAGACCCCAAACACCTGGTCAGTCAGGTGCTTGACACCCGGCGAAAA
KUMCC3007   ATCAAGACCCCAAACACCTGGTCAGTCAGGTGCTTGACACCCGGCGAAAA
MFLU210262  ATCAAGACCCTAAGCATTTGGTCAGTCAGGTTCTTGATACTCGACGGAAG
MFLU210263  ATCAAGACCCTAAGCATTTGGTCAGTCAGGTTCTTGATACTCGACGGAAG
MFLU210264  ATCAAGACCCTAAGCATTTGGTCAGTCAGGTTCTTGATACTCGACGGAAG
MFLU210270  ATCAAGACCCCAAACACTTGGTCAGTCAGGTGCTTGACACCCGGCGAAAA
MFLU210271  ATCAAGACCCCAAACACTTGGTCAGTCAGGTGCTTGACACCCGGCGAAAA
NBRC100742  NNNNNNNNNNNNNNNNNNNNNNNNNNNNNNNNNNNNNNNNNNNNNNNNNN
NBRC100744  ACCAAGACCCTAAACATTTGGTCAGTCAGGTTCTTGACACTCGACGGAAG
NBRC100941  NNNNNNNNNNNNNNNNNNNNNNNNNNNNNNNNNNNNNNNNNNNNNNNNNN
NBRC100942  ATCAAGACCCTAAGCATTTGGTCAGTCAGGTTCTTGACACTCGACGGAAG
NBRC101740  NNNNNNNNNNNNNNNNNNNNNNNNNNNNNNNNNNNNNNNNNNNNNNNNNN
NBRC101742  ATCAAGACCCCAAGCATTTGGTCAGTCAGGTTCTTGACACTCGACGGAAG
NBRC101750  ACCAAGACCCTAAGCATTTGGTCAGTCAGGTTCTTGACACTCGACGGAAG
NBRC101751  NNNNNNNNNNNNNNNNNNNNNNNNNNNNNNNNNNNNNNNNNNNNNNNNNN
NBRC103836  ATCAAGACCCTAAGCATTTGGTCAGTCAGGTTCTTGACACTCGACGGAAG
NBRC103837  NNNNNNNNNNNNNNNNNNNNNNNNNNNNNNNNNNNNNNNNNNNNNNNNNN
NBRC103842  NNNNNNNNNNNNNNNNNNNNNNNNNNNNNNNNNNNNNNNNNNNNNNNNNN
NBRC108982  NNNNNNNNNNNNNNNNNNNNNNNNNNNNNNNNNNNNNNNNNNNNNNNNNN
NBRC109993  ACCAGGATCCGAAACACTTGGTCAACCAAGTGCTGGACACGCGCCGAAAG
NBRC110232  NNNNNNNNNNNNNNNNNNNNNNNNNNNNNNNNNNNNNNNNNNNNNNNNNN
TK041       NNNNNNNNNNNNNNNNNNNNNNNNNNNNNNNNNNNNNNNNNNNNNNNNNN
TK042       NNNNNNNNNNNNNNNNNNNNNNNNNNNNNNNNNNNNNNNNNNNNNNNNNN
TNSF18547   ATCAAGATCCTAAGCATTTGGTCAGTCAGGTTCTTGACACTCGACGGAAG

CBS116.25   GGTTACTTGCAGTACGAGGTCTCCCTTATTCGTGATATTCGAGACCAAGA
CBS128678   NNNNNNNNNNNNNNNNNNNNNNNNNNNNNNNNNNNNNNNNNNNNNNNNNN
CBS284.36   NNNNNNNNNNNNNNNNNNNNNNNNNNNNNNNNNNNNNNNNNNNNNNNNNN
CBS704.86   GGTTACTTGCAGTACGAGGTGTCGCTGATTCGTGACATCCGTGACCAGGA
CBS744.73   NNNNNNNNNNNNNNNNNNNNNNNNNNNNNNNNNNNNNNNNNNNNNNNNNN
DY05421     TCGTATCTGCAATATGAAGTGTCGCTCGTCAGAGATATTCGGGATCAAGA
DY05422     TCGTATCTGCAATATGAAGTGTCGCTCGTCAGAGATATTCGGGATCAAGA
FMR10376    NNNNNNNNNNNNNNNNNNNNNNNNNNNNNNNNNNNNNNNNNNNNNNNNNN
FMR8652     NNNNNNNNNNNNNNNNNNNNNNNNNNNNNNNNNNNNNNNNNNNNNNNNNN
GACPCCXS08  TCGTATTTGCAGTACGAAGTCTCACTCATTCGGGAGATCAGGGATCAAGA
GACPXS08    TCGTATTTGCAGTACGAAGTCTCACTCATTCGGGAGATCAGGGATCAAGA
HMAS43720   NNNNNNNNNNNNNNNNNNNNNNNNNNNNNNNNNNNNNNNNNNNNNNNNNN
IBRCM30175  NNNNNNNNNNNNNNNNNNNNNNNNNNNNNNNNNNNNNNNNNNNNNNNNNN
IM325363.1  NNNNNNNNNNNNNNNNNNNNNNNNNNNNNNNNNNNNNNNNNNNNNNNNNN
IM325363.2  NNNNNNNNNNNNNNNNNNNNNNNNNNNNNNNNNNNNNNNNNNNNNNNNNN
JX13B01     NNNNNNNNNNNNNNNNNNNNNNNNNNNNNNNNNNNNNNNNNNNNNNNNNN
JX17D04     NNNNNNNNNNNNNNNNNNNNNNNNNNNNNNNNNNNNNNNNNNNNNNNNNN
KUMCC3004   NNNNNNNNNNNNNNNNNNNNNNNNNNNNNNNNNNNNNNNNNNNNNNNNNN
KUMCC3006   TCGTACTTGCAGTATGAAGTGTCACTCGTCAGAGACATCCGGGATCAAGA
KUMCC3007   TCGTACTTGCAGTATGAAGTGTCACTCGTCAGAGACATCCGGGATCAAGA
MFLU210262  TCGTATCTGCAATATGAAGTGTCGCTCGTCAGAGAGATTCGGGATCAAGA
MFLU210263  TCGTATCTGCAATATGAAGTGTCGCTCGTCAGAGAGATTCGGGATCAAGA
MFLU210264  TCGTATCTGCAATATGAAGTGTCGCTCGTCAGAGAGATTCGGGATCAAGA
MFLU210270  TCGTACTTGCAGTATGAGGTGTCACTGGTCAGAGATATCCGGGATCAAGA
MFLU210271  TCGTACTTGCAGTATGAGGTGTCACTGGTCAGAGATATCCGGGATCAAGA
NBRC100742  NNNNNNNNNNNNNNNNNNNNNNNNNNNNNNNNNNNNNNNNNNNNNNNNNN
NBRC100744  TCGTATCTGCAATATGAAGTGTCGCTCATCAGAGATATTCGGGATCAAGA
NBRC100941  NNNNNNNNNNNNNNNNNNNNNNNNNNNNNNNNNNNNNNNNNNNNNNNNNN
NBRC100942  TCGTATCTGCAATATGAAGTGTCGCTCATCAGAGATATTCGGGATCAAGA
NBRC101740  NNNNNNNNNNNNNNNNNNNNNNNNNNNNNNNNNNNNNNNNNNNNNNNNNN
NBRC101742  TCGTATCTGCAATATGAAGTGTCGCTCATCAGAGATATTCGGGATCAAGA
NBRC101750  TCGTATCTGCAATATGAAGTGTCGCTCATCAGAGATATTCGGGATCAAGA
NBRC101751  NNNNNNNNNNNNNNNNNNNNNNNNNNNNNNNNNNNNNNNNNNNNNNNNNN
NBRC103836  TCGTATCTGCAATATGAAGTGTCGCTCGTCCGAGATATTCGGGATCAAGA
NBRC103837  NNNNNNNNNNNNNNNNNNNNNNNNNNNNNNNNNNNNNNNNNNNNNNNNNN
NBRC103842  NNNNNNNNNNNNNNNNNNNNNNNNNNNNNNNNNNNNNNNNNNNNNNNNNN
NBRC108982  NNNNNNNNNNNNNNNNNNNNNNNNNNNNNNNNNNNNNNNNNNNNNNNNNN
NBRC109993  TCGTATTTACAGTACGAAGTCTCGCTCATCCGGGAGATCAGGGATCAAGA
NBRC110232  NNNNNNNNNNNNNNNNNNNNNNNNNNNNNNNNNNNNNNNNNNNNNNNNNN
TK041       NNNNNNNNNNNNNNNNNNNNNNNNNNNNNNNNNNNNNNNNNNNNNNNNNN
TK042       NNNNNNNNNNNNNNNNNNNNNNNNNNNNNNNNNNNNNNNNNNNNNNNNNN
TNSF18547   TCGTATCTGCAATATGAAGTGTCGCTCGTCAGAGATATTCGGGATCAAGA

CBS116.25   GTTCAAGATCTTCTCAGACGCCGGCAGAGTTATGCGTCCCGTATTCACGG
CBS128678   NNNNNNNNNNNNNNNNNNNNNNNNNNNNNNNNNNNNNNNNNNNNNNNNNN
CBS284.36   NNNNNNNNNNNNNNNNNNNNNNNNNNNNNNNNNNNNNNNNNNNNNNNNNN
CBS704.86   ATTCAAGATTTTCTCTGATGCTGGTCGTGTCATGCGACCAGTCTTCACCG
CBS744.73   NNNNNNNNNNNNNNNNNNNNNNNNNNNNNNNNNNNNNNNNNNNNNNNNNN
DY05421     GTTCAAGATATTCTCTGATGCGGGTCGCGTCATGAGGCCTGTTTTCACAG
DY05422     GTTCAAGATATTCTCTGATGCGGGTCGCGTCATGAGGCCTGTTTTCACAG
FMR10376    NNNNNNNNNNNNNNNNNNNNNNNNNNNNNNNNNNNNNNNNNNNNNNNNNN
FMR8652     NNNNNNNNNNNNNNNNNNNNNNNNNNNNNNNNNNNNNNNNNNNNNNNNNN
GACPCCXS08  GTTCAAGATCTTTTCCGATGCGGGCCGAGTGATGCGACCAGTATTCACCG
GACPXS08    GTTCAAGATCTTTTCCGATGCGGGCCGAGTGATGCGACCAGTATTCACCG
HMAS43720   NNNNNNNNNNNNNNNNNNNNNNNNNNNNNNNNNNNNNNNNNNNNNNNNNN
IBRCM30175  NNNNNNNNNNNNNNNNNNNNNNNNNNNNNNNNNNNNNNNNNNNNNNNNNN
IM325363.1  NNNNNNNNNNNNNNNNNNNNNNNNNNNNNNNNNNNNNNNNNNNNNNNNNN
IM325363.2  NNNNNNNNNNNNNNNNNNNNNNNNNNNNNNNNNNNNNNNNNNNNNNNNNN
JX13B01     NNNNNNNNNNNNNNNNNNNNNNNNNNNNNNNNNNNNNNNNNNNNNNNNNN
JX17D04     NNNNNNNNNNNNNNNNNNNNNNNNNNNNNNNNNNNNNNNNNNNNNNNNNN
KUMCC3004   NNNNNNNNNNNNNNNNNNNNNNNNNNNNNNNNNNNNNNNNNNNNNNNNNN
KUMCC3006   GTTCAAGATCTTCTCTGACGCCGGGCGTGTCATGAGGCCAGTATATACAG
KUMCC3007   GTTCAAGATCTTCTCTGACGCCGGGCGTGTCATGAGGCCAGTATATACAG
MFLU210262  GTTCAAGATATTCTCTGATGCGGGCCGCGTCATGAGGCCTGTTTTCACGG
MFLU210263  GTTCAAGATATTCTCTGATGCGGGCCGCGTCATGAGGCCTGTTTTCACGG
MFLU210264  GTTCAAGATATTCTCTGACGCGGGCCGCGTCATGAGGCCTGTTTTCACGG
MFLU210270  GTTCAAGATCTTCTCTGACGCTGGGCGTGTCATGAGGCCAGTATATACAG
MFLU210271  GTTCAAGATCTTCTCTGACGCTGGGCGTGTCATGAGGCCAGTATATACAG
NBRC100742  NNNNNNNNNNNNNNNNNNNNNNNNNNNNNNNNNNNNNNNNNNNNNNNNNN
NBRC100744  GTTCAAGATATTCTCTGACGCGGGCCGCGTCATGAGGCCTGTTTTCACAG
NBRC100941  NNNNNNNNNNNNNNNNNNNNNNNNNNNNNNNNNNNNNNNNNNNNNNNNNN
NBRC100942  GTTCAAGATATTCTCTGACGCAGGCCGCGTCATGAGGCCTGTTTTCACAG
NBRC101740  NNNNNNNNNNNNNNNNNNNNNNNNNNNNNNNNNNNNNNNNNNNNNNNNNN
NBRC101742  GTTCAAAATATTCTCTGACGCGGGCCGCGTCATGAGACCTGTTTTTACAG
NBRC101750  GTTCAAGATATTCTCTGATGCGGGCCGCGTCATGAGGCCTGTTTTCACAG
NBRC101751  NNNNNNNNNNNNNNNNNNNNNNNNNNNNNNNNNNNNNNNNNNNNNNNNNN
NBRC103836  GTTCAAGATATTCTCTGATGCGGGCCGCGTCATGAGGCCTGTTTTTACAG
NBRC103837  NNNNNNNNNNNNNNNNNNNNNNNNNNNNNNNNNNNNNNNNNNNNNNNNNN
NBRC103842  NNNNNNNNNNNNNNNNNNNNNNNNNNNNNNNNNNNNNNNNNNNNNNNNNN
NBRC108982  NNNNNNNNNNNNNNNNNNNNNNNNNNNNNNNNNNNNNNNNNNNNNNNNNN
NBRC109993  GTTCAAGATCTTCTCCGATGCGGGCCGAGTAATGCGACCGGTGTTCACTG
NBRC110232  NNNNNNNNNNNNNNNNNNNNNNNNNNNNNNNNNNNNNNNNNNNNNNNNNN
TK041       NNNNNNNNNNNNNNNNNNNNNNNNNNNNNNNNNNNNNNNNNNNNNNNNNN
TK042       NNNNNNNNNNNNNNNNNNNNNNNNNNNNNNNNNNNNNNNNNNNNNNNNNN
TNSF18547   GTTCAAGATATTCTCTGACGCGGGCCGCGTCATGAGGCCTGTTTTCACAG

CBS116.25   TTCAGCAAGAAGATGACCAAGACACTGGTCTTGAGAAGGGTCAGCTTGTT
CBS128678   NNNNNNNNNNNNNNNNNNNNNNNNNNNNNNNNNNNNNNNNNNNNNNNNNN
CBS284.36   NNNNNNNNNNNNNNNNNNNNNNNNNNNNNNNNNNNNNNNNNNNNNNNNNN
CBS704.86   TTCAGCAAGAAGACGATGTAGACACTGGTCTAGAAAAGGGACAACTTGTC
CBS744.73   NNNNNNNNNNNNNNNNNNNNNNNNNNNNNNNNNNNNNNNNNNNNNNNNNN
DY05421     TCCAGCAAGAAGACGATCCTGAGACTGGAATTGAGAAAGGTCATCTTGTA
DY05422     TCCAGCAAGAAGACGATCCTGAGACTGGAATTGAGAAAGGTCATCTTGTA
FMR10376    NNNNNNNNNNNNNNNNNNNNNNNNNNNNNNNNNNNNNNNNNNNNNNNNNN
FMR8652     NNNNNNNNNNNNNNNNNNNNNNNNNNNNNNNNNNNNNNNNNNNNNNNNNN
GACPCCXS08  TTCAGCAAGAAGATGATCCGGAGACGGGAATCGAAAAGGGGCATCTTGTC
GACPXS08    TTCAGCAAGAAGATGATCCGGAGACGGGAATCGAAAAGGGGCATCTTGTC
HMAS43720   NNNNNNNNNNNNNNNNNNNNNNNNNNNNNNNNNNNNNNNNNNNNNNNNNN
IBRCM30175  NNNNNNNNNNNNNNNNNNNNNNNNNNNNNNNNNNNNNNNNNNNNNNNNNN
IM325363.1  NNNNNNNNNNNNNNNNNNNNNNNNNNNNNNNNNNNNNNNNNNNNNNNNNN
IM325363.2  NNNNNNNNNNNNNNNNNNNNNNNNNNNNNNNNNNNNNNNNNNNNNNNNNN
JX13B01     NNNNNNNNNNNNNNNNNNNNNNNNNNNNNNNNNNNNNNNNNNNNNNNNNN
JX17D04     NNNNNNNNNNNNNNNNNNNNNNNNNNNNNNNNNNNNNNNNNNNNNNNNNN
KUMCC3004   NNNNNNNNNNNNNNNNNNNNNNNNNNNNNNNNNNNNNNNNNNNNNNNNNN
KUMCC3006   TTCAGCAAGAAGATGACCCAGAAACCGGGATCGAGAAAGGACACTTGGTT
KUMCC3007   TTCAGCAAGAAGATGACCCAGAAACCGGGATCGAGAAAGGACACTTGGTT
MFLU210262  TCCAGCAAGAAGACGATCCTGAGACTGGAATTGAAAAAGGCCACCTTGTA
MFLU210263  TCCAGCAAGAAGACGATCCTGAGACTGGAATTGAAAAAGGCCACCTTGTA
MFLU210264  TCCAGCAAGAAGACGATCCTGAGACTGGAATTGAAAAAGGCCACCTTGTA
MFLU210270  TTCAGCAAGAAGATGACCCAGAAACCGGGATCGAGAAGGGACACTTGGTT
MFLU210271  TTCAGCAAGAAGATGACCCAGAAACCGGGATCGAGAAGGGACACTTGGTT
NBRC100742  NNNNNNNNNNNNNNNNNNNNNNNNNNNNNNNNNNNNNNNNNNNNNNNNNN
NBRC100744  TCCAGCAAGAAGACGATCCTGAGACGGGAATTGAAAAAGGCCATCTCGTA
NBRC100941  NNNNNNNNNNNNNNNNNNNNNNNNNNNNNNNNNNNNNNNNNNNNNNNNNN
NBRC100942  TTCAGCAAGAAGACGATCCTGAGACTGGAATTGAGAAAGGCCACCTTGTG
NBRC101740  NNNNNNNNNNNNNNNNNNNNNNNNNNNNNNNNNNNNNNNNNNNNNNNNNN
NBRC101742  TCCAGCAAGAAGACGATCCTGAGACTGGAATTGAGAAAGGCCACCTTGTA
NBRC101750  TCCAGCAAGAAGACGATCCTGAGACGGGAATTGAAAAAGGCCACCTCGTA
NBRC101751  NNNNNNNNNNNNNNNNNNNNNNNNNNNNNNNNNNNNNNNNNNNNNNNNNN
NBRC103836  TCCAGCAAGAAGACGATCCTGAGACTGGGATTGAGAAAGGCCACCTTGTA
NBRC103837  NNNNNNNNNNNNNNNNNNNNNNNNNNNNNNNNNNNNNNNNNNNNNNNNNN
NBRC103842  NNNNNNNNNNNNNNNNNNNNNNNNNNNNNNNNNNNNNNNNNNNNNNNNNN
NBRC108982  NNNNNNNNNNNNNNNNNNNNNNNNNNNNNNNNNNNNNNNNNNNNNNNNNN
NBRC109993  TTCAGCAGGAAGATGATCCGGAGACAGGAATCGAGAAGGGGCATCTGGTC
NBRC110232  NNNNNNNNNNNNNNNNNNNNNNNNNNNNNNNNNNNNNNNNNNNNNNNNNN
TK041       NNNNNNNNNNNNNNNNNNNNNNNNNNNNNNNNNNNNNNNNNNNNNNNNNN
TK042       NNNNNNNNNNNNNNNNNNNNNNNNNNNNNNNNNNNNNNNNNNNNNNNNNN
TNSF18547   TCCAGCAAGAAGACGATCCTGAGACTGGAATTGAAAAAGGCCACCTTGTA

CBS116.25   TTAACCAAGGACTTGGTTAACAAGCTGGCTCAAGAACAAGTT-GAGCCCC
CBS128678   NNNNNNNNNNNNNNNNNNNNNNNNNNNNNNNNNNNNNNNNNNNNNNNNNN
CBS284.36   NNNNNNNNNNNNNNNNNNNNNNNNNNNNNNNNNNNNNNNNNNNNNNNNNN
CBS704.86   CTGACCAAGGACATCGTTCGCAAGCTGATGCAAGAACAAGCC-GAACCTC
CBS744.73   NNNNNNNNNNNNNNNNNNNNNNNNNNNNNNNNNNNNNNNNNNNNNNNNNN
DY05421     TTGTCGAAAGAACTGGTGAACAAACTGGCAAAGGAACAAGCCCGAGCCTC
DY05422     TTGTCGAAAGAACTGGTGAACAAACTGGCAAAGGAACAAGCCCGAGCCTC
FMR10376    NNNNNNNNNNNNNNNNNNNNNNNNNNNNNNNNNNNNNNNNNNNNNNNNNN
FMR8652     NNNNNNNNNNNNNNNNNNNNNNNNNNNNNNNNNNNNNNNNNNNNNNNNNN
GACPCCXS08  TTGTCCAAGGAACTGGTGAACAAGCTCGCCAAAGAACAGGCC-GAGCCCC
GACPXS08    TTGTCCAAGGAACTGGTGAACAAGCTCGCCAAAGAACAGGCC-GAGCCCC
HMAS43720   NNNNNNNNNNNNNNNNNNNNNNNNNNNNNNNNNNNNNNNNNNNNNNNNNN
IBRCM30175  NNNNNNNNNNNNNNNNNNNNNNNNNNNNNNNNNNNNNNNNNNNNNNNNNN
IM325363.1  NNNNNNNNNNNNNNNNNNNNNNNNNNNNNNNNNNNNNNNNNNNNNNNNNN
IM325363.2  NNNNNNNNNNNNNNNNNNNNNNNNNNNNNNNNNNNNNNNNNNNNNNNNNN
JX13B01     NNNNNNNNNNNNNNNNNNNNNNNNNNNNNNNNNNNNNNNNNNNNNNNNNN
JX17D04     NNNNNNNNNNNNNNNNNNNNNNNNNNNNNNNNNNNNNNNNNNNNNNNNNN
KUMCC3004   NNNNNNNNNNNNNNNNNNNNNNNNNNNNNNNNNNNNNNNNNNNNNNNNNN
KUMCC3006   CTGTCAAAGGAGTTGGTGAACAAGCTTGCCAAGGAGCAGGCC-GAACCGC
KUMCC3007   CTGTCAAAGGAGTTGGTGAACAAGCTTGCCAAGGAGCAGGCC-GAACCGC
MFLU210262  TTGTCGAAAGAACTGGTGAACAAGCTGGCAAAGGAGCAAGCT-GAGCCTC
MFLU210263  TTGTCGAAAGAACTGGTGAACAAGCTGGCAAAGGAGCAAGCT-GAGCCTC
MFLU210264  TTGTCGAAAGAACTGGTGAACAAGCTGGCAAAGGAGCAAGCT-GAGCCTC
MFLU210270  CTGTCAAAGGAGTTGGTGAACAAGCTTGCCAAGGAGCAGGCC-GAACCGC
MFLU210271  CTGTCAAAGGAGTTGGTGAACAAGCTTGCCAAGGAGCAGGCC-GAACCGC
NBRC100742  NNNNNNNNNNNNNNNNNNNNNNNNNNNNNNNNNNNNNNNNNNNNNNNNNN
NBRC100744  TTGTCGAAAGAACTGGTGAACAAACTTGCAAAGGAACAAGCT-GAGCCTC
NBRC100941  NNNNNNNNNNNNNNNNNNNNNNNNNNNNNNNNNNNNNNNNNNNNNNNNNN
NBRC100942  TTGTCGAAGGAACTGGTGAACAAACTTGCAAAGGAACAAGCC-GAGCCCC
NBRC101740  NNNNNNNNNNNNNNNNNNNNNNNNNNNNNNNNNNNNNNNNNNNNNNNNNN
NBRC101742  TTGTCGAAGGAACTGGTGAACAAACTTGCAAAGGAACAAGCC-GAGCCCC
NBRC101750  TTGTCGAAAGAACTGGTTAACAAACTTGCAAAGGAACAAGCT-GAGCCTC
NBRC101751  NNNNNNNNNNNNNNNNNNNNNNNNNNNNNNNNNNNNNNNNNNNNNNNNNN
NBRC103836  TTGTCGAAAGAGCTGGTGAACAAACTGGCAAAGGAACAAGCC-GAGCCTC
NBRC103837  NNNNNNNNNNNNNNNNNNNNNNNNNNNNNNNNNNNNNNNNNNNNNNNNNN
NBRC103842  NNNNNNNNNNNNNNNNNNNNNNNNNNNNNNNNNNNNNNNNNNNNNNNNNN
NBRC108982  NNNNNNNNNNNNNNNNNNNNNNNNNNNNNNNNNNNNNNNNNNNNNNNNNN
NBRC109993  TTGTCCAAAGAGCTGGTGACCAAGCTCGCCAAAGAACAGGCC-GAGCCCC
NBRC110232  NNNNNNNNNNNNNNNNNNNNNNNNNNNNNNNNNNNNNNNNNNNNNNNNNN
TK041       NNNNNNNNNNNNNNNNNNNNNNNNNNNNNNNNNNNNNNNNNNNNNNNNNN
TK042       NNNNNNNNNNNNNNNNNNNNNNNNNNNNNNNNNNNNNNNNNNNNNNNNNN
TNSF18547   TTGTCGAAAGAACTGGTGAACAAACTTGCCAAGGAACAAGCT-GAGCCTC

CBS116.25   CTGATGACATAGAGCAAAAGTTTGGTTGGGAAGGCCTCATCAAGGCAGGA
CBS128678   NNNNNNNNNNNNNNNNNNNNNNNNNNNNNNNNNNNNNNNNNNNNNNNNNN
CBS284.36   NNNNNNNNNNNNNNNNNNNNNNNNNNNNNNNNNNNNNNNNNNNNNNNNNN
CBS704.86   CTGATGATCCAGAAATGAAGGTCGGCTGGGAGGGCTTGATCAAGGCTGGA
CBS744.73   NNNNNNNNNNNNNNNNNNNNNNNNNNNNNNNNNNNNNNNNNNNNNNNNNN
DY05421     CGGAAGACCCAAGCATGAAGATTGGCTGGGAAGGGCTGATTCGCGCTGGG
DY05422     CGGAAGACCCAAGCATGAAGATTGGCTGGGAAGGGCTGATTCGCGCTGGG
FMR10376    NNNNNNNNNNNNNNNNNNNNNNNNNNNNNNNNNNNNNNNNNNNNNNNNNN
FMR8652     NNNNNNNNNNNNNNNNNNNNNNNNNNNNNNNNNNNNNNNNNNNNNNNNNN
GACPCCXS08  CAGAGAATCCGAATATGAAGATTGGCTGGGAAGGCCTCATCCGAGCCGGA
GACPXS08    CAGAGAATCCGAATATGAAGATTGGCTGGGAAGGCCTCATCCGAGCCGGA
HMAS43720   NNNNNNNNNNNNNNNNNNNNNNNNNNNNNNNNNNNNNNNNNNNNNNNNNN
IBRCM30175  NNNNNNNNNNNNNNNNNNNNNNNNNNNNNNNNNNNNNNNNNNNNNNNNNN
IM325363.1  NNNNNNNNNNNNNNNNNNNNNNNNNNNNNNNNNNNNNNNNNNNNNNNNNN
IM325363.2  NNNNNNNNNNNNNNNNNNNNNNNNNNNNNNNNNNNNNNNNNNNNNNNNNN
JX13B01     NNNNNNNNNNNNNNNNNNNNNNNNNNNNNNNNNNNNNNNNNNNNNNNNNN
JX17D04     NNNNNNNNNNNNNNNNNNNNNNNNNNNNNNNNNNNNNNNNNNNNNNNNNN
KUMCC3004   NNNNNNNNNNNNNNNNNNNNNNNNNNNNNNNNNNNNNNNNNNNNNNNNNN
KUMCC3006   CAGATGATCCAAGTACAAAGATTGGTTGGGAAGGTTTGATCCGCGCTGGT
KUMCC3007   CAGATGATCCAAGTACAAAGATTGGTTGGGAAGGTTTGATCCGCGCTGGT
MFLU210262  CGGAAGAGCCAAGTATGAAGATTGGCTGGGAAGGGCTGATTCGCGCTGGG
MFLU210263  CGGAAGAGCCAAGTATGAAGATTGGCTGGGAAGGGCTGATTCGCGCTGGG
MFLU210264  CGGAAGAGCCAAGTATGAAGATTGGCTGGGAAGGGCTGATTCGCGCTGGG
MFLU210270  CAGATGACCCAAGTACAAAGATTGGTTGGGAAGGGCTGATCCGCGCTGGT
MFLU210271  CAGATGACCCAAGTACAAAGATTGGTTGGGAAGGGCTGATCCGCGCTGGT
NBRC100742  NNNNNNNNNNNNNNNNNNNNNNNNNNNNNNNNNNNNNNNNNNNNNNNNNN
NBRC100744  CGGAAGAGCCAAGCATGAAGATTGGCTGGGAAGGGCTGATTCGCGCTGGG
NBRC100941  NNNNNNNNNNNNNNNNNNNNNNNNNNNNNNNNNNNNNNNNNNNNNNNNNN
NBRC100942  CGGAAGACCCAAGCATGAAGATTGGTTGGGAAGGGCTTATTCGCGCTGGG
NBRC101740  NNNNNNNNNNNNNNNNNNNNNNNNNNNNNNNNNNNNNNNNNNNNNNNNNN
NBRC101742  CGGAAGACCCAAGCATGAAGATTGGTTGGGAAGGGCTGATTCGCGCTGGG
NBRC101750  CGGAAGAGCCAAGCATGAAGATTGGCTGGGAAGGGCTGATTCGCGCTGGG
NBRC101751  NNNNNNNNNNNNNNNNNNNNNNNNNNNNNNNNNNNNNNNNNNNNNNNNNN
NBRC103836  CGGAAGACCCAAGCATGAAGATTGGCTGGGAAGGGCTGATTCGCGCTGGG
NBRC103837  NNNNNNNNNNNNNNNNNNNNNNNNNNNNNNNNNNNNNNNNNNNNNNNNNN
NBRC103842  NNNNNNNNNNNNNNNNNNNNNNNNNNNNNNNNNNNNNNNNNNNNNNNNNN
NBRC108982  NNNNNNNNNNNNNNNNNNNNNNNNNNNNNNNNNNNNNNNNNNNNNNNNNN
NBRC109993  CGGAGAATTCTAGTATGAAGATTGGCTGGGAAGGCCTCATCCGAGCCGGT
NBRC110232  NNNNNNNNNNNNNNNNNNNNNNNNNNNNNNNNNNNNNNNNNNNNNNNNNN
TK041       NNNNNNNNNNNNNNNNNNNNNNNNNNNNNNNNNNNNNNNNNNNNNNNNNN
TK042       NNNNNNNNNNNNNNNNNNNNNNNNNNNNNNNNNNNNNNNNNNNNNNNNNN
TNSF18547   CGGAAGAGCCAAGCATGAAGATTGGCTGGGAAGGGCTGATTCGCGCTGGG

CBS116.25   GCTGTCGAATATTTGGACGCAGAAGAAGAGGAGACCTCCATGATCTGCAT
CBS128678   NNNNNNNNNNNNNNNNNNNNNNNNNNNNNNNNNNNNNNNNNNNNNNNNNN
CBS284.36   NNNNNNNNNNNNNNNNNNNNNNNNNNNNNNNNNNNNNNNNNNNNNNNNNN
CBS704.86   GCTGTCGAATACTTGGATGCAGAAGAAGAAGAAACTTCGATGATCTGCAT
CBS744.73   NNNNNNNNNNNNNNNNNNNNNNNNNNNNNNNNNNNNNNNNNNNNNNNNNN
DY05421     GCCGTCGAGTACTTGGATGCCGAGGAGGAGGAGACATCCATGATCTGCAT
DY05422     GCCGTCGAGTACTTGGATGCCGAGGAGGAGGAGACATCCATGATCTGCAT
FMR10376    NNNNNNNNNNNNNNNNNNNNNNNNNNNNNNNNNNNNNNNNNNNNNNNNNN
FMR8652     NNNNNNNNNNNNNNNNNNNNNNNNNNNNNNNNNNNNNNNNNNNNNNNNNN
GACPCCXS08  GCTGTCGAGTACCTGGATGCGGAGGAAGAGGAGACATCCATGATCTGCAT
GACPXS08    GCTGTCGAGTACCTGGATGCGGAGGAAGAGGAGACATCCATGATCTGCAT
HMAS43720   NNNNNNNNNNNNNNNNNNNNNNNNNNNNNNNNNNNNNNNNNNNNNNNNNN
IBRCM30175  NNNNNNNNNNNNNNNNNNNNNNNNNNNNNNNNNNNNNNNNNNNNNNNNNN
IM325363.1  NNNNNNNNNNNNNNNNNNNNNNNNNNNNNNNNNNNNNNNNNNNNNNNNNN
IM325363.2  NNNNNNNNNNNNNNNNNNNNNNNNNNNNNNNNNNNNNNNNNNNNNNNNNN
JX13B01     NNNNNNNNNNNNNNNNNNNNNNNNNNNNNNNNNNNNNNNNNNNNNNNNNN
JX17D04     NNNNNNNNNNNNNNNNNNNNNNNNNNNNNNNNNNNNNNNNNNNNNNNNNN
KUMCC3004   NNNNNNNNNNNNNNNNNNNNNNNNNNNNNNNNNNNNNNNNNNNNNNNNNN
KUMCC3006   GCAGTCGAGTACCTGGATGCTGAAGAAGAAGAAACGTCCATGATATGCAT
KUMCC3007   GCAGTCGAGTACCTGGATGCTGAAGAAGAAGAAACGTCCATGATATGCAT
MFLU210262  GCCGTCGAGTACTTGGATGCCGAGGAGGAGGAAACGTCCATGATATGCAT
MFLU210263  GCCGTCGAGTACTTGGATGCCGAGGAGGAGGAAACGTCCATGATATGCAT
MFLU210264  GCCGTCGAGTACTTGGATGCCGAGGAGGAGGAAACGTCCATGATATGCAT
MFLU210270  GCAGTCGAGTACCTGGATGCTGAAGAAGAAGAAACGTCCATGATATGCAT
MFLU210271  GCAGTCGAGTACCTGGATGCTGAAGAAGAAGAAACGTCCATGATATGCAT
NBRC100742  NNNNNNNNNNNNNNNNNNNNNNNNNNNNNNNNNNNNNNNNNNNNNNNNNN
NBRC100744  GCCGTCGAGTATCTGGATGCCGAGGAAGAGGAAACTTCCATGATATGCAT
NBRC100941  NNNNNNNNNNNNNNNNNNNNNNNNNNNNNNNNNNNNNNNNNNNNNNNNNN
NBRC100942  GCCGTTGAGTACTTGGATGCCGAAGAGGAGGAGACATCCATGATCTGCAT
NBRC101740  NNNNNNNNNNNNNNNNNNNNNNNNNNNNNNNNNNNNNNNNNNNNNNNNNN
NBRC101742  GCCGTTGAGTACTTGGATGCCGAGGAGGAGGAGACATCCATGATCTGCAT
NBRC101750  GCTGTCGAGTACTTGGATGCCGAGGAGGAGGAAACTTCCATGATATGCAT
NBRC101751  NNNNNNNNNNNNNNNNNNNNNNNNNNNNNNNNNNNNNNNNNNNNNNNNNN
NBRC103836  GCCGTCGAGTACTTGGATGCCGAGGAGGAGGAGACATCCATGATCTGCAT
NBRC103837  NNNNNNNNNNNNNNNNNNNNNNNNNNNNNNNNNNNNNNNNNNNNNNNNNN
NBRC103842  NNNNNNNNNNNNNNNNNNNNNNNNNNNNNNNNNNNNNNNNNNNNNNNNNN
NBRC108982  NNNNNNNNNNNNNNNNNNNNNNNNNNNNNNNNNNNNNNNNNNNNNNNNNN
NBRC109993  GCCGTTGAGTATCTTGATGCCGAGGAAGAGGAGACATCCATGATCTGCAT
NBRC110232  NNNNNNNNNNNNNNNNNNNNNNNNNNNNNNNNNNNNNNNNNNNNNNNNNN
TK041       NNNNNNNNNNNNNNNNNNNNNNNNNNNNNNNNNNNNNNNNNNNNNNNNNN
TK042       NNNNNNNNNNNNNNNNNNNNNNNNNNNNNNNNNNNNNNNNNNNNNNNNNN
TNSF18547   GCCGTCGAGTACTTGGATGCCGAGGAGGAGGAAACTTCCATGATATGCAT

CBS116.25   GACTCCTGAAGATTTGGAGTTCTATCGATTGCAGAAGGCCGGTATTGCCA
CBS128678   NNNNNNNNNNNNNNNNNNNNNNNNNNNNNNNNNNNNNNNNNNNNNNNNNN
CBS284.36   NNNNNNNNNNNNNNNNNNNNNNNNNNNNNNNNNNNNNNNNNNNNNNNNNN
CBS704.86   GACTCCAGAGGATCTTGAGTTTTACAGATTGCAGAAGGCCGGTGTAGCAA
CBS744.73   NNNNNNNNNNNNNNNNNNNNNNNNNNNNNNNNNNNNNNNNNNNNNNNNNN
DY05421     GACACCAGAAGATCTCGATCTATATCGCCTTCAGAAAGCTGGTGTTGCTG
DY05422     GACACCAGAAGATCTCGATCTATATCGCCTTCAGAAAGCTGGTGTTGCTG
FMR10376    NNNNNNNNNNNNNNNNNNNNNNNNNNNNNNNNNNNNNNNNNNNNNNNNNN
FMR8652     NNNNNNNNNNNNNNNNNNNNNNNNNNNNNNNNNNNNNNNNNNNNNNNNNN
GACPCCXS08  GACTCCGGAAGACCTCGAGCTTTACCGTCTTCAGAAGGCCGGTGTAGCAG
GACPXS08    GACTCCGGAAGACCTCGAGCTTTACCGTCTTCAGAAGGCCGGTGTAGCAG
HMAS43720   NNNNNNNNNNNNNNNNNNNNNNNNNNNNNNNNNNNNNNNNNNNNNNNNNN
IBRCM30175  NNNNNNNNNNNNNNNNNNNNNNNNNNNNNNNNNNNNNNNNNNNNNNNNNN
IM325363.1  NNNNNNNNNNNNNNNNNNNNNNNNNNNNNNNNNNNNNNNNNNNNNNNNNN
IM325363.2  NNNNNNNNNNNNNNNNNNNNNNNNNNNNNNNNNNNNNNNNNNNNNNNNNN
JX13B01     NNNNNNNNNNNNNNNNNNNNNNNNNNNNNNNNNNNNNNNNNNNNNNNNNN
JX17D04     NNNNNNNNNNNNNNNNNNNNNNNNNNNNNNNNNNNNNNNNNNNNNNNNNN
KUMCC3004   NNNNNNNNNNNNNNNNNNNNNNNNNNNNNNNNNNNNNNNNNNNNNNNNNN
KUMCC3006   GACGCCCGAGGACCTCGATTTGTATCGTCTCCAGAAGGCTGGAGTAGCCG
KUMCC3007   GACGCCCGAGGACCTCGATTTGTATCGTCTCCAGAAGGCTGGAGTAGCCG
MFLU210262  GACACCGGAAGATCTCGATCTATATCGTCTTCAGAAGGCTGGTGTTCCCA
MFLU210263  GACACCGGAAGATCTCGATCTATATCGTCTTCAGAAGGCTGGTGTTCCCA
MFLU210264  GACACCGGAAGATCTCGATCTATATCGTCTTCAGAAGGCTGGTGTTCCCA
MFLU210270  GACCCCCGAAGACCTCGATCTCTATCGCCTCCAGAAGGCTGGAGTTGCCG
MFLU210271  GACCCCCGAAGACCTCGATCTCTATCGCCTCCAGAAGGCTGGAGTTGCCG
NBRC100742  NNNNNNNNNNNNNNNNNNNNNNNNNNNNNNNNNNNNNNNNNNNNNNNNNN
NBRC100744  GACACCGGAAGATCTCGATCTATATCGCCTTCAGAAGGCCGGTGTTGCCA
NBRC100941  NNNNNNNNNNNNNNNNNNNNNNNNNNNNNNNNNNNNNNNNNNNNNNNNNN
NBRC100942  GACACCAGAAGATCTCGATCTATATCGCCTTCAGAAGGCGGGTGTTGCCG
NBRC101740  NNNNNNNNNNNNNNNNNNNNNNNNNNNNNNNNNNNNNNNNNNNNNNNNNN
NBRC101742  GACACCAGAAGATCTCGATCTATATCGCCTTCAGAAGGCGGGTGTTGCCG
NBRC101750  GACACCGGAAGATCTCGATCTATATCGCCTTCAGAAGGCCGGTGTTGCCA
NBRC101751  NNNNNNNNNNNNNNNNNNNNNNNNNNNNNNNNNNNNNNNNNNNNNNNNNN
NBRC103836  GACACCAGAAGATCTCGATCTATACCGCCTTCAGAAAGCCGGTGTTGCTG
NBRC103837  NNNNNNNNNNNNNNNNNNNNNNNNNNNNNNNNNNNNNNNNNNNNNNNNNN
NBRC103842  NNNNNNNNNNNNNNNNNNNNNNNNNNNNNNNNNNNNNNNNNNNNNNNNNN
NBRC108982  NNNNNNNNNNNNNNNNNNNNNNNNNNNNNNNNNNNNNNNNNNNNNNNNNN
NBRC109993  GACTCCGGAAGACCTCGAGCTCTACCGTCTTCAGAAGGCCGGTGTTGCCG
NBRC110232  NNNNNNNNNNNNNNNNNNNNNNNNNNNNNNNNNNNNNNNNNNNNNNNNNN
TK041       NNNNNNNNNNNNNNNNNNNNNNNNNNNNNNNNNNNNNNNNNNNNNNNNNN
TK042       NNNNNNNNNNNNNNNNNNNNNNNNNNNNNNNNNNNNNNNNNNNNNNNNNN
TNSF18547   GACACCGGAAGATCTCGATCTATATCGCCTTCAGAAGGCTGGTGTTGCCA

CBS116.25   TGGATGATGACCCAGGCGACGATCCAAACAAGCGTTTAAAGACAAAGA-C
CBS128678   NNNNNNNNNNNNNNNNNNNNNNNNNNNNNNNNNNNNNNNNNNNNNNNNNN
CBS284.36   NNNNNNNNNNNNNNNNNNNNNNNNNNNNNNNNNNNNNNNNNNNNNNNNNN
CBS704.86   TGGATGATGACCCCGGTGACAACCCAAACAAGCGTCTGAAGACCAAAA-C
CBS744.73   NNNNNNNNNNNNNNNNNNNNNNNNNNNNNNNNNNNNNNNNNNNNNNNNNN
DY05421     TCGAGGATGACATTGGCGATGATCTTAATAAGCGTCTCAAGACGAGAAAC
DY05422     TCGAGGATGACATTGGCGATGATCTTAATAAGCGTCTCAAGACGAGAAAC
FMR10376    NNNNNNNNNNNNNNNNNNNNNNNNNNNNNNNNNNNNNNNNNNNNNNNNNN
FMR8652     NNNNNNNNNNNNNNNNNNNNNNNNNNNNNNNNNNNNNNNNNNNNNNNNNN
GACPCCXS08  TGGACGACGACATTGGCGATGACCTCAACAAGAGGCTCAAGACAAGGA-C
GACPXS08    TGGACGACGACATTGGCGATGACCTCAACAAGAGGCTCAAGACAAGGA-C
HMAS43720   NNNNNNNNNNNNNNNNNNNNNNNNNNNNNNNNNNNNNNNNNNNNNNNNNN
IBRCM30175  NNNNNNNNNNNNNNNNNNNNNNNNNNNNNNNNNNNNNNNNNNNNNNNNNN
IM325363.1  NNNNNNNNNNNNNNNNNNNNNNNNNNNNNNNNNNNNNNNNNNNNNNNNNN
IM325363.2  NNNNNNNNNNNNNNNNNNNNNNNNNNNNNNNNNNNNNNNNNNNNNNNNNN
JX13B01     NNNNNNNNNNNNNNNNNNNNNNNNNNNNNNNNNNNNNNNNNNNNNNNNNN
JX17D04     NNNNNNNNNNNNNNNNNNNNNNNNNNNNNNNNNNNNNNNNNNNNNNNNNN
KUMCC3004   NNNNNNNNNNNNNNNNNNNNNNNNNNNNNNNNNNNNNNNNNNNNNNNNNN
KUMCC3006   TGGAAGATGACATTGGCGACGATCTTAACAAGCGTCTGAAGACGAGGA-C
KUMCC3007   TGGAAGATGACATTGGCGACGATCTTAACAAGCGTCTGAAGACGAGGA-C
MFLU210262  TCGAGGATGACATTGGCGATGATCTGAACAAGCGTCTCAAGACGAGAA-C
MFLU210263  TCGAGGATGACATTGGCGATGATCTGAACAAGCGTCTCAAGACGAGAA-C
MFLU210264  TCGAGGATGACATTGGCGATGATCTGAACAAGCGTCTCAAGACGAGAA-C
MFLU210270  TGGAAGATGACATTGGCGACGATCTGAACAAGCGTCTGAAGACGAGGA-C
MFLU210271  TGGAAGATGACATTGGCGACGATCTGAACAAGCGTCTGAAGACGAGGA-C
NBRC100742  NNNNNNNNNNNNNNNNNNNNNNNNNNNNNNNNNNNNNNNNNNNNNNNNNN
NBRC100744  TCGAGGATGACATTGGCGATGATCTTAACAAGCGTCTCAAGACGAGAA-C
NBRC100941  NNNNNNNNNNNNNNNNNNNNNNNNNNNNNNNNNNNNNNNNNNNNNNNNNN
NBRC100942  TCGAGGATGACATTGGCGATGATCTTAATAAGCGTCTCAAGACGAGAA-C
NBRC101740  NNNNNNNNNNNNNNNNNNNNNNNNNNNNNNNNNNNNNNNNNNNNNNNNNN
NBRC101742  TCGAAGATGACATTGGCGATGATCTCAATAAGCGTCTCAAGACGAGAA-C
NBRC101750  TCGAGGATGACATTGGCGATGATCTTAACAAGCGTCTCAAGACGAGAA-C
NBRC101751  NNNNNNNNNNNNNNNNNNNNNNNNNNNNNNNNNNNNNNNNNNNNNNNNNN
NBRC103836  TCGAGGATGACATTGGCGATGATCTTAATAAGCGTCTCAAGACGAGAA-C
NBRC103837  NNNNNNNNNNNNNNNNNNNNNNNNNNNNNNNNNNNNNNNNNNNNNNNNNN
NBRC103842  NNNNNNNNNNNNNNNNNNNNNNNNNNNNNNNNNNNNNNNNNNNNNNNNNN
NBRC108982  NNNNNNNNNNNNNNNNNNNNNNNNNNNNNNNNNNNNNNNNNNNNNNNNNN
NBRC109993  TCGACGACGACATTGGCGACGACCTGAACAAGAGGCTCAAGACGAGGA-C
NBRC110232  NNNNNNNNNNNNNNNNNNNNNNNNNNNNNNNNNNNNNNNNNNNNNNNNNN
TK041       NNNNNNNNNNNNNNNNNNNNNNNNNNNNNNNNNNNNNNNNNNNNNNNNNN
TK042       NNNNNNNNNNNNNNNNNNNNNNNNNNNNNNNNNNNNNNNNNNNNNNNNNN
TNSF18547   TCGAGGATGACATTGGCGATGATCTCAACAAGCGTCTCAAGACGAGAA-C

CBS116.25   AAACCCA-ACTACGCACATGTACACTCACTGTGAGATTCATCCTAGTATG
CBS128678   NNNNNNNNNNNNNNNNNNNNNNNNNNNNNNNNNNNNNNNNNNNNNNNNNN
CBS284.36   NNNNNNNNNNNNNNNNNNNNNNNNNNNNNNNNNNNNNNNNNNNNNNNNNN
CBS704.86   CAACCCT-ACCACCCACATGTACACGCATTGTGAGATTCATCCCAGTATG
CBS744.73   NNNNNNNNNNNNNNNNNNNNNNNNNNNNNNNNNNNNNNNNNNNNNNNNNN
DY05421     CAACCCCCACGACCCANNNNNNNNNNNNNNNNNNNNNNNNNNNNNNNNNN
DY05422     CAACCCCCACGACCCACATGTACACGCATTNNNNNNNNNNNNNNNNNNNN
FMR10376    NNNNNNNNNNNNNNNNNNNNNNNNNNNNNNNNNNNNNNNNNNNNNNNNNN
FMR8652     NNNNNNNNNNNNNNNNNNNNNNNNNNNNNNNNNNNNNNNNNNNNNNNNNN
GACPCCXS08  TAACCCG-ACAACGCACATGTATACACACTGCGAGATCCATCCCAGCATG
GACPXS08    TAACCCG-ACAACGCACATGTATACACACTGCGAGATCCATCCCAGCATG
HMAS43720   NNNNNNNNNNNNNNNNNNNNNNNNNNNNNNNNNNNNNNNNNNNNNNNNNN
IBRCM30175  NNNNNNNNNNNNNNNNNNNNNNNNNNNNNNNNNNNNNNNNNNNNNNNNNN
IM325363.1  NNNNNNNNNNNNNNNNNNNNNNNNNNNNNNNNNNNNNNNNNNNNNNNNNN
IM325363.2  NNNNNNNNNNNNNNNNNNNNNNNNNNNNNNNNNNNNNNNNNNNNNNNNNN
JX13B01     NNNNNNNNNNNNNNNNNNNNNNNNNNNNNNNNNNNNNNNNNNNNNNNNNN
JX17D04     NNNNNNNNNNNNNNNNNNNNNNNNNNNNNNNNNNNNNNNNNNNNNNNNNN
KUMCC3004   NNNNNNNNNNNNNNNNNNNNNNNNNNNNNNNNNNNNNNNNNNNNNNNNNN
KUMCC3006   CAACCCC-ACAACACATATGTACACCCACTGCGAAATCCATCCCAGTATG
KUMCC3007   CAACCCC-ACAACACATATGTACACCCACTGCGAAATCCATCCCAGTATG
MFLU210262  CAACCCC-ACGACGCACATGTACACGCATTGTGAAATTCACCCGAGTATG
MFLU210263  CAACCCC-ACGACGCACATGTACACGCATTGTGAAATTCACCCGAGTATG
MFLU210264  CAACCCC-ACGACGCACATGTACACGCATTGTGAAATTCACCCGAGTATG
MFLU210270  CAACCCC-ACAACACATATGTACACCCACTGCGAAATTCATCCCAGTATG
MFLU210271  CAACCCC-ACAACACATATGTACACCCACTGCGAAATTCATCCCAGTATG
NBRC100742  NNNNNNNNNNNNNNNNNNNNNNNNNNNNNNNNNNNNNNNNNNNNNNNNNN
NBRC100744  CAACCCC-ACGACTCACATGTACACGCATTGTGAAATTCACCCGAGTATG
NBRC100941  NNNNNNNNNNNNNNNNNNNNNNNNNNNNNNNNNNNNNNNNNNNNNNNNNN
NBRC100942  CAACCCC-ACAACACACATGTACACACATTGTGAAATCCACCCGAGTATG
NBRC101740  NNNNNNNNNNNNNNNNNNNNNNNNNNNNNNNNNNNNNNNNNNNNNNNNNN
NBRC101742  CAACCCC-ACGACACACATGTACACGCATTGTGAAATCCACCCGAGTATG
NBRC101750  CAACCCC-ACGACACACATGTACACGCATTGTGAAATTCACCCGAGTATG
NBRC101751  NNNNNNNNNNNNNNNNNNNNNNNNNNNNNNNNNNNNNNNNNNNNNNNNNN
NBRC103836  CAACCCC-ACGACACACATGTACACGCATTGTGAAATCCACCCGAGTATG
NBRC103837  NNNNNNNNNNNNNNNNNNNNNNNNNNNNNNNNNNNNNNNNNNNNNNNNNN
NBRC103842  NNNNNNNNNNNNNNNNNNNNNNNNNNNNNNNNNNNNNNNNNNNNNNNNNN
NBRC108982  NNNNNNNNNNNNNNNNNNNNNNNNNNNNNNNNNNNNNNNNNNNNNNNNNN
NBRC109993  TAACCCG-ACGACGCACATGTATACGCATTGCGAGATCCATCCCAGCATG
NBRC110232  NNNNNNNNNNNNNNNNNNNNNNNNNNNNNNNNNNNNNNNNNNNNNNNNNN
TK041       NNNNNNNNNNNNNNNNNNNNNNNNNNNNNNNNNNNNNNNNNNNNNNNNNN
TK042       NNNNNNNNNNNNNNNNNNNNNNNNNNNNNNNNNNNNNNNNNNNNNNNNNN
TNSF18547   CAACCCC-ACGACACACATGTACACGCATTGTGAAATTCACCCGAGCATG

CBS116.25   ATTNNNNNNNNNNNNNNNNNNNNNNNNNNNNNNNNNNNNNNNNNNNNNCG
CBS128678   NNNNNNNNNNNNNNNNNNNNNNNNNNNNNNNNNNNNNNNNNNNNNNNNNN
CBS284.36   NNNNNNNNNNNNNNNNNNNNNNNNNNNNNNNNNNNNNNNNNNNNNNNNNN
CBS704.86   ATTCTCGGNNNNNNNNNNNNNNNNNNNNNNNNNNNNNNNNNNNNNNNNCG
CBS744.73   NNNNNNNNNNNNNNNNNNNNNNNNNNNNNNNNNNNNNNNNNNNNNNNNCG
DY05421     NNNNNNNNNNNNNNNNNNNNNNNNNNNNNNNNNNNNNNNNNNNNNNNNCG
DY05422     NNNNNNNNNNNNNNNNNNNNNNNNNNNNNNNNNNNNNNNNNNNNNNNNCG
FMR10376    NNNNNNNNNNNNNNNNNNNNNNNNNNNNNNNNNNNNNNNNNNNNNNNNNN
FMR8652     NNNNNNNNNNNNNNNNNNNNNNNNNNNNNNNNNNNNNNNNNNNNNNNNNN
GACPCCXS08  ATTCTGGGAATATGTGCTAGTATCATTCCATTTCCGGATCATAACCAGCG
GACPXS08    ATTCTGGGAATATGTGCTAGTATCATTCCATTTCCGGATCATAACCAGCG
HMAS43720   NNNNNNNNNNNNNNNNNNNNNNNNNNNNNNNNNNNNNNNNNNNNNNNNNN
IBRCM30175  NNNNNNNNNNNNNNNNNNNNNNNNNNNNNNNNNNNNNNNNNNNNNNNNNN
IM325363.1  NNNNNNNNNNNNNNNNNNNNNNNNNNNNNNNNNNNNNNNNNNNNNNNNNN
IM325363.2  NNNNNNNNNNNNNNNNNNNNNNNNNNNNNNNNNNNNNNNNNNNNNNNNNN
JX13B01     NNNNNNNNNNNNNNNNNNNNNNNNNNNNNNNNNNNNNNNNNNNNNNNNNN
JX17D04     NNNNNNNNNNNNNNNNNNNNNNNNNNNNNNNNNNNNNNNNNNNNNNNNNN
KUMCC3004   NNNNNNNNNNNNNNNNNNNNNNNNNNNNNNNNNNNNNNNNNNNNNNNNNN
KUMCC3006   ATTCTTGGCATCTGTGCCAGTATCATTCCATTTCCCGATCATAATCAGCG
KUMCC3007   ATTCTTGGCATCTGTGCCAGTATCATTCCATTTCCCGATCATAATCAGCG
MFLU210262  ATTCTCGGCATTTGTGCAAGCATCATTCCCTTCCCCGATCATAACCAGCG
MFLU210263  ATTCTCGGCATTTGTGCAAGCATCATTCCCTTCCCCGATCATAACCAGCG
MFLU210264  ATTCTCGGCATTTGTGCAAGCATCATTCCCTTCCCCGATCATAACCAGCG
MFLU210270  ATTCTTGGCATCTGCGCTAGTATCATTCCATTTCCCGATCATAATCAGCG
MFLU210271  ATTCTTGGCATCTGCGCTAGTATCATTCCATTTCCCGATCATAATCAGCG
NBRC100742  NNNNNNNNNNNNNNNNNNNNNNNNNNNNNNNNNNNNNNNNNNNNNNNNCG
NBRC100744  ATTCTCGGCATTTGTGCAAGCATCATTCCCTTCCCCGATCATAACCAACG
NBRC100941  NNNNNNNNNNNNNNNNNNNNNNNNNNNNNNNNNNNNNNNNNNNNNNNNNN
NBRC100942  ATTCTCGGCATTTGTGCAAGCATCATTCCCTTTCCCGATCACAACCAGCG
NBRC101740  NNNNNNNNNNNNNNNNNNNNNNNNNNNNNNNNNNNNNNNNNNNNNNNNNN
NBRC101742  ATTCTCGGCATTTGTGCAAGCATCATTCCGTTTCCCGATCACAACCAGNN
NBRC101750  ATTCTCGGCATTTGTGCAAGCATCATTCCCTTCCCCGATCATAACCAACG
NBRC101751  NNNNNNNNNNNNNNNNNNNNNNNNNNNNNNNNNNNNNNNNNNNNNNNNNN
NBRC103836  ATTCTCGGCATTTGTGCAAGCATCATTCCCTTCCCCGATCATAACCAGCG
NBRC103837  NNNNNNNNNNNNNNNNNNNNNNNNNNNNNNNNNNNNNNNNNNNNNNNNNN
NBRC103842  NNNNNNNNNNNNNNNNNNNNNNNNNNNNNNNNNNNNNNNNNNNNNNNNNN
NBRC108982  NNNNNNNNNNNNNNNNNNNNNNNNNNNNNNNNNNNNNNNNNNNNNNNNCG
NBRC109993  ATTCTGGGAATATGTGCTAGTATCATTCCGTTCCCGGATCATAACCAGCG
NBRC110232  NNNNNNNNNNNNNNNNNNNNNNNNNNNNNNNNNNNNNNNNNNNNNNNNCG
TK041       NNNNNNNNNNNNNNNNNNNNNNNNNNNNNNNNNNNNNNNNNNNNNNNNCG
TK042       NNNNNNNNNNNNNNNNNNNNNNNNNNNNNNNNNNNNNNNNNNNNNNNNCG
TNSF18547   ATTCTCGGTATTTGTGCAAGCATCATTCCCTTCCCCGATCATAACCAGNN

CBS116.25   GTATTCTCATTATCGCTGCCGGTACTGGTGAGTTCGAGGCTGGTATCTCC
CBS128678   NNNNNNNNNNNNNNNNNNNNNNNNNNNNNNNNNNNNNNNNNNNNNNNNNN
CBS284.36   NNNNNNNNNNNNNNNNNNNNNNNNNNNNNNNNNNNNNNNNNNNNNNNNNN
CBS704.86   GTATTCTCATTATCGCTGCCGGTACTGGTGAGTTCGAGGCTGGTATTTCC
CBS744.73   CCATCCTCATTATCGCTGCCGGCACTGGTGAGTTCGAGGCTGGTATCTCC
DY05421     CTATCCTCATTATCGCTGCCGGCACTGGTGAGTTCGAGGCTGGTATCTCC
DY05422     CTATCCTCATTATCGCTGCCGGCACTGGTGAGTTCGAGGCTGGTATCTCC
FMR10376    NNNNNNNNNNNNNNNNNNNNNNNNNNNNNNNNNNNNNNNNNNNNNNNNNN
FMR8652     NNNNNNNNNNNNNNNNNNNNNNNNNNNNNNNNNNNNNNNNNNNNNNNNNN
GACPCCXS08  CTATCTTGATTATCGCTGCCGGTACTGGTGAGTTCGAGGCTGGTATCTCC
GACPXS08    CTATCTTGATTATCGCTGCCGGTACTGGTGAGTTCGAGGCTGGTATCTCC
HMAS43720   NNNNNNNNNNNNNNNNNNNNNNNNNNNNNNNNNNNNNNNNNNNNNNNNNN
IBRCM30175  NNNNNNNNNNNNNNNNNNNNNNNNNNNNNNNNNNNNNNNNNNNNNNNNNN
IM325363.1  NNNNNNNNNNNNNNNNNNNNNNNNNNNNNNNNNNNNNNNNNNNNNNNNNN
IM325363.2  NNNNNNNNNNNNNNNNNNNNNNNNNNNNNNNNNNNNNNNNNNNNNNNNNN
JX13B01     NNNNNNNNNNNNNNNNNNNNNNNNNNNNNNNNNNNNNNNNNNNNNNNNNN
JX17D04     NNNNNNNNNNNNNNNNNNNNNNNNNNNNNNNNNNNNNNNNNNNNNNNNNN
KUMCC3004   NNNNNNNNNNNNNNNNNNNNNNNNNNNNNNNNNNNNNNNNNNNNNNNNNN
KUMCC3006   CTATTCTCATTATCGCCGCCGGTACTGGTGAGTTCGAGGCTGGTATCTCC
KUMCC3007   CTATTCTCATTATCGCCGCCGGTACTGGTGAGTTCGAGGCTGGTATCTCC
MFLU210262  CTATCCTCATTATCGCTGCCGGTACTGGTGAGTTCGAGGCTGGTATCTCC
MFLU210263  CT-TCCTCATTATCGCTGCCGGTACTGGTGAGTTCGAGGCTGGTATCTCC
MFLU210264  CTATCCTCATTATCGCTGCCGGTACTGGTGAGTTCGAGGCTGGTATCTCC
MFLU210270  CTATTCTCATCATCGCTGCCGGTACTGGTGAGTTCGAGGCTGGTATCTCC
MFLU210271  CTATTCTCATCATCGCTGCCGGTACTGGTGAGTTCGAGGCTGGTATCTCC
NBRC100742  CCATTCTCATCATCGCTGCCGGCACTGGTGAGTTCGAGGCTGGTATCTCC
NBRC100744  CTATCCTCATTATCGCTGCCGGTACTGGTGAGTTCGAGGCTGGTATCTCC
NBRC100941  NNNNNNNNNNNNNNNNNNNNNNNNNNNNNNNNNNNNNNNNNNNNNNNNNN
NBRC100942  CTATCCTCATTATCGCTGCCGGCACTGGTGAGTTCGAGGCTGGTATCTCC
NBRC101740  NNNNNNNNNTTATCGCTGCCGGCACTGGTGAGTTCGAGGCTGGTATCTCC
NBRC101742  NNNNNNNNNNNNNNNNNNNCGGCACTGGTGAGTTCGAGGCTGGTATCTCC
NBRC101750  CTATCCTCATTATCGCTGCCGGTACTGGTGAGTTCGAGGCTGGTATCTCC
NBRC101751  NNNNNNNNNNNNNNNNNNNNNNNNNNNNNGAGTTCGAGGCTGGTATCTCC
NBRC103836  CTATCCTCATTATCGCTGCCGGCACTGGTGAGTTCGAGGCTGGTATCTCC
NBRC103837  NNNNNNNNNNNNNNNNNNNNNNNNNNNNNNNNNNNNNNNNNNNNNNNNNN
NBRC103842  NNNNNNNNNNNNNNNNNNNNNNNNNNNNNNNNNNNNNNNNNNNNNNNNNN
NBRC108982  CCATTCTCATCATCGCTGCCGGCACTGGTGAGTTCGAGGCTGGTATCTCC
NBRC109993  CTATCTTGATTATCGCTGCCGGCACTGGTGAGTTCGAGGCTGGTATCTCC
NBRC110232  CCATTCTCATCATCGCTGCCGGCACTGGTGAGTTCGAGGCTGGTATCTCC
TK041       CTATCCTCATTATCGCTGCCGGCACTGGTGAGTTCGAGGCTGGTATCTCC
TK042       CTATCCTCATTATCGCTGCCGGCACTGGTGAGTTCGAGGCTGGTATCTCC
TNSF18547   NNNNNNNNNNNNNNNNNNNNNNNNNNGGTGAGTTCGAGGCTGGTATCTCC

CBS116.25   AAGGATGGCCAGACCCGTGAGCACGCTCTGCTTGCTTTCACCCTCGGTGT
CBS128678   NNNNNNNNNNNNNNNNNNNNNNNNNNNNNNNNNNNNNNNNNNNNNNNNNN
CBS284.36   NNNNNNNNNNNNNNNNNNNNNNNNNNNNNNNNNNNNNNNNNNNTCGGTGT
CBS704.86   AAGGATGGCCAGACTCGTGAGCACGCCCTGCTCGCCTACACCCTCGGTGT
CBS744.73   AAGGATGGCCAGACTCGTGAGCACGCTCTGCTCGCCTACACCCTGGGTGT
DY05421     AAGGACGGCCAGACCCGTGAGCACGCTCTGCTCGCCTACACCCTGGGTGT
DY05422     AAGGACGGCCAGACCCGTGAGCACGCTCTGCTCGCCTACACCCTGGGTGT
FMR10376    NNNNNNNNNNNNNNNNNNNNNNNNNNNNNNNNNNNNNNNNNNNTCGGTGT
FMR8652     NNNNNNNNNNNNNNNNNNNNNNNNNNNNNNNNNNNNNNNNNNNNNNNNNN
GACPCCXS08  AAGGATGGCCAGACCCGTGAGCACGCCCTGCTTGCCTACACCCTCGGTGT
GACPXS08    AAGGATGGCCAGACCCGTGAGCACGCCCTGCTTGCCTACACCCTCGGTGT
HMAS43720   NNNNNNNNNNNNNNNNNNNNNNNNNNNNNNNNNNNNNNNNNNNNNNNNNN
IBRCM30175  NNNNNNNNNNNNNNNNNNNNNNNNNNNNNNNNNNNNNNNNNNNNNNNNNN
IM325363.1  NNNNNNNNNNNNNNNNNNNNNNNNNNNNNNNNNNNNNNNNNNNNNNNNNN
IM325363.2  NNNNNNNNNNNNNNNNNNNNNNNNNNNNNNNNNNNNNNNNNNNNNNNNNN
JX13B01     NNNNNNNGGGGCGACCGTGAGCACGCTCTGCTCGCCTACACCCTCGGTGT
JX17D04     NNNNNNNNNNNNNNNNNNNNGC-CGCTCTGCTCGCCTACACCCTCGGTGT
KUMCC3004   NNNNNNNNNNNNNNNNNNNNNNNNNNNNNNNNNNNNNNNNNNNNNNNNNN
KUMCC3006   AAGGATGGCCAGACTCGTGAGCACGCTCTGCTCGCCTACACTCTGGGTGT
KUMCC3007   AAGGATGGCCAGACTCGTGAGCACGCTCTGCTCGCCTACACTCTGGGTGT
MFLU210262  AAGGATGGCCAGACCCGTGAGCACGCTCTGCTCGCCTTCACCCTGGGTGT
MFLU210263  AAGGATGGCCAGACCCGTGAGCACGCTCTGCTCGCCTTCACCCTGGGTGT
MFLU210264  AAGGATGGCCAGACCCGTGAGCACGCTCTGCTCGCCTTCACCCTGGGTGT
MFLU210270  AAGGATGGCCAGACTCGTGAGCACGCTCTGCTCGCCTACACTCTGGGTGT
MFLU210271  AAGGATGGCCAGACTCGTGAGCACGCTCTGCTCGCCTACACTCTGGGTGT
NBRC100742  AAGGATGGCCAGACCCGTGAGCACGCTCTGCTCGCCTACACCCTCGGTGT
NBRC100744  AAGGATGGCCAGACCCGTGAGCACGCTCTGCTCGCCTACACCCTGGGTGT
NBRC100941  NNNNNNNNNNNNNNNNNNNNNNNNNNNNNNNNNNNNNNNNNNNNNNNNNN
NBRC100942  AAGGACGGCCAGACCCGTGAGCACGCTTTGCTCGCCTACACCCTGGGTGT
NBRC101740  AAGGACGGCCAGACCCGTGAGCACGCTCTGCTCGCCTACACCCTGGGTGT
NBRC101742  AAGGACGGCCAGACCCGTGAGCACGCTTTGCTCGCCTACACCCTGGGTGT
NBRC101750  AAGGATGGCCAGACCCGTGAGCACGCTCTGCTCGCCTACACCCTGGGTGT
NBRC101751  AAGGACGGCCAGACCCGTGAGCACGCTCTGCTCGCCTACACCCTGGGTGT
NBRC103836  AAGGACGGCCAGACCCGTGAGCACGCTCTGCTCGCCTACACCCTGGGTGT
NBRC103837  NNNNNNNNNNNNNNNNNNNNNNNNNNNNNNNNNNNNNNNNNNNNNNNNNN
NBRC103842  NNNNNNNNNNNNNNNNNNNNNNNNNNNNNNNNNNNNNNNNNNNNNNNNNN
NBRC108982  AAGGATGGCCAGACTCGTGAGCACGCTCTGCTCGCCTACACCCTCGGTGT
NBRC109993  AAGGATGGCCAGACCCGTGAGCACGCCCTCCTTGCCTACACCCTCGGTGT
NBRC110232  AAGGATGGCCAGACTCGTGAGCACGCTCTGCTCGCCTACACCCTCGGTGT
TK041       AAGGATGGCCAGACCCGTGAGCACGCTCTGCTCGCCTACACCCTCGGTGT
TK042       AAGGATGGCCAGACCCGTGAGCACGCTCTGCTCGCCTACACCCTCGGTGT
TNSF18547   AAAGACGGCCAGACCCGTGAGCACGCCCTGCTTGCTTACACCCTGGGTGT

CBS116.25   CCGTCAGCTCATTGTTGCCATCAACAAGATGGACACCACCAAGTGGTCTG
CBS128678   NNNNNNNNNNNNNNNNNNNNNNNNNNNNNNNNNNNNNNNNNNNNNNNNNN
CBS284.36   TAAGCAGCTCATCGTCGCTATCAACAAGATGGACACCACCAAGTGGTCTG
CBS704.86   TAGACAGCTCATTGTCGCCATCAACAAGATGGACACTGCCAAGTGGTCCG
CBS744.73   GAAGCAGCTCATCGTCGCCATAAACAAGATGGACACCACCAAGTGGTCCG
DY05421     CAAGCAGCTCATCGTCGCCATCAACAAGATGGACACTGCCAAATGGGCCG
DY05422     CAAGCAGCTCATCGTCGCCATCAACAAGATGGACACTGCCAAATGGGCCG
FMR10376    CAAGCAGCTCATCGTCGCTATCAACAAGATGGACACCACCAAGTGGTCTG
FMR8652     NNNNNNNNNNNNNNNNNNNNNNNNNNNNNNNNNNNNNNNNNNNNNNNNNN
GACPCCXS08  CAAGCAGCTCATTGTCGCCATCAACAAGATGGATACCACCCAATGGTCTG
GACPXS08    CAAGCAGCTCATTGTCGCCATCAACAAGATGGATACCACCCAATGGTCTG
HMAS43720   NNNNNNNNNNNNNNNNNNNNNNNNNNNNNNNNNNNNNNNNNNNNNNNNNN
IBRCM30175  NNNNNNNNNNNNNNNNNNNNNNNNNNNNNNNNNNNNNNNNNNNNNNNNNN
IM325363.1  NNNNNNNNNNNNNNNNNNNNNNNNNNNNNNNNNNNNNNNNNNNNNNNNNN
IM325363.2  NNNNNNNNNNNNNNNNNNNNNNNNNNNNNNNNNNNNNNNNNNNNNNNNNN
JX13B01     TAAGCAGCTCATCGTCGCTATCAACAAGATGGACACCACCAAGTGGTCTG
JX17D04     TAAGCAGCTCATCGTCGCTATCAACAAGATGGACACCACCAAGTGGTCTG
KUMCC3004   NNNNNNNNNNNNNNNNNNNNNNNNNNNNNNNNNNNNNNNNNNNNNNNNNN
KUMCC3006   CAAGCAGCTCATTGTCGCTATCAACAAGATGGACACCGCCAACTGGTCCC
KUMCC3007   CAAGCAGCTCATTGTCGCTATCAACAAGATGGACACCGCCAACTGGTCCC
MFLU210262  CAAGCAGCTCATCGTTGCCATCAACAAGATGGACACTGCCCAATGGGCCG
MFLU210263  CAAGCAGCTCATCGTTGCCATCAACAAGATGGACACTGCCCAATGGGCCG
MFLU210264  CAAGCAGCTCATCGTTGCCATCAACAAGATGGACACTGCCCAATGGGCCG
MFLU210270  CAAGCAGCTCATTGTCGCTATCAACAAGATGGACACCGCCAACTGGTCCC
MFLU210271  CAAGCAGCTCATTGTCGCTATCAACAAGATGGACACCGCCAACTGGTCCC
NBRC100742  TAAGCAGCTCATCGTCGCTATCAACAAGATGGACACCACCAAGTGGTCCG
NBRC100744  CAAGCAGCTCATCGTTGCCATCAACAAGATGGACACTGCCAAATGGGCCG
NBRC100941  NNNNNNNNNNNNNNNNNNNNNNNNNNNNNNNNNNNNNNNNNNNNNNNNNN
NBRC100942  CAAGCAGCTCATCGTGGCCATCAACAAGATGGACACTGCCAAATGGGCCG
NBRC101740  CAAGCAGCTCATCGTCGCCATCAACAAGATGGACACTGCCAAATGGGCCG
NBRC101742  CAAGCAGCTCATCGTGGCCATCAACAAGATGGACACTGCCAAATGGGCCG
NBRC101750  CAAGCAGCTCATCGTTGCCATCAACAAGATGGACACTGCCAAATGGGCCG
NBRC101751  CAAGCAGCTCATCGTCGCCATCAACAAGATGGACACTGCCAAATGGGCCG
NBRC103836  CAAGCAGCTCATCGTCGCCATCAACAAGATGGACACTGCCAAATGGGCCG
NBRC103837  NNNNNNNNNNNNNNNNNNNNNNNNNNNNNNNNNNNNNNNNNNNNNNNNNN
NBRC103842  NNNNNNNNNNNNNNNNNNNNNNNNNNNNNNNNNNNNNNNNNNNNNNNNNN
NBRC108982  TAAGCAGCTCATCGTCGCTATCAACAAGATGGACACCACCAAGTGGTCCG
NBRC109993  AAAGCAGCTCATTGTCGCCATCAACAAGATGGACACCACCCAATGGTCTG
NBRC110232  TAAGCAGCTCATCGTCGCTATCAACAAGATGGACACCACCAAGTGGTCCG
TK041       TAAGCAGCTCATCGTCGCTATCAACAAGATGGACACCACCAAGTGGTCTG
TK042       TAAGCAGCTCATCGTCGCTATCAACAAGATGGACACCACCAAGTGGTCTG
TNSF18547   CAAGCAGCTCATCGTTGCCATCAACAAGATGGACACTGCCAAATGGGCCG

CBS116.25   AGGCCCGTTACCAGGAAATCATCAAGGAGACTTCCTCTTTCGTCAAGAAG
CBS128678   NNNNNNNNNNNNNNNNNNNNNNNNNNNNNNNNNNNNNNNNNNNNNNNNNN
CBS284.36   AGGCCCGTTTCCAGGAGATCATCAAGGAGACCTCCAACTTCATCAAGAAG
CBS704.86   AGGCCCGTTACCAGGAAATCATCAAGGAGACTTCCAACTTCGTCAAGAAG
CBS744.73   AGGCCCGCTACCAGGAAATCATCAAGGAGACGTCCAACTTCATCAAGAAG
DY05421     AGGCTCGTTACCTGGAAATCATCAAGGAGACGTCCAACTTCATCAAGAAG
DY05422     AGGCTCGTTACCTGGAAATCATCAAGGAGACGTCCAACTTCATCAAGAAG
FMR10376    AGGCCCGTTTCCAGGAGATCATCAAGGAGACCTCCAACTTCATCAAGAAG
FMR8652     NNNNNNNNNNNNNNNNNNNNNNNNNNNNNNNNNNNNNNNNNNNNNNNNNN
GACPCCXS08  AGGCCCGTTACCTGGAAATCGTCAAGGAGACATCCTCTTTCATCAAGAAG
GACPXS08    AGGCCCGTTACCTGGAAATCGTCAAGGAGACATCCTCTTTCATCAAGAAG
HMAS43720   NNNNNNNNNNNNNNNNNNNNNNNNNNNNNNNNNNNNNNNNNNNNNNNNNN
IBRCM30175  NNNNNNNNNNNNNNNNNNNNNNNNNNNNNNNNNNNNNNNNNNNNNNNNNN
IM325363.1  NNNNNNNNNNNNNNNNNNNNNNNNNNNNNNNNNNNNNNNNNNNNNNNNNN
IM325363.2  NNNNNNNNNNNNNNNNNNNNNNNNNNNNNNNNNNNNNNNNNNNNNNNNNN
JX13B01     AGGCCCGTTTCCAGGAGATCATCAAGGAGACCTCCAACTTCATCAAGAAG
JX17D04     AGGCCCGTTTCCAGGAGATCATCAAGGAGACCTCCAACTTCATCAAGAAG
KUMCC3004   NNNNNNNNNNNNNNNNNNNNNNNNNNNNNNNNNNNNNNNNNNNNNNNNNN
KUMCC3006   AGGACCGTTTCCAGGAAATCGTCAAGGAAACCTCCACCTTCATCAAGAAG
KUMCC3007   AGGACCGTTTCCAGGAAATCGTCAAGGAAACCTCCACCTTCATCAAGAAG
MFLU210262  AGTCTCGCTACCTGGAAATCATCAGGGAGACGTCCAGCTTCGTCAAGAAG
MFLU210263  AGTCTCGCTACCTGGAAATCATCAGGGAGACGTCCAGCTTCGTCAAGAAG
MFLU210264  AGTCTCGCTACCTGGAAATCATCAGGGAGACGTCCAGCTTCGTCAAGAAG
MFLU210270  AGGATCGTTTCAACGAAATCGTCAAGGAAACCTCCACCTTCATCAAGAAG
MFLU210271  AGGATCGTTTCAACGAAATCGTCAAGGAAACCTCCACCTTCATCAAGAAG
NBRC100742  AGGCCCGTTTCCAGGAAATCATCAAGGAGACTTCCAACTTCATCAAGAAG
NBRC100744  AGGCTCGTTACCTGGAAATCATCAAGGAGACGTCCAACTTCATCAAGAAG
NBRC100941  NNNNNNNNNNNNNNNNNNNNNNNNNNNNNNNNNNNNNNNNNNNNNNNNNN
NBRC100942  AGGCTCGTTACCTGGAAATCATCAAGGAGACGTCCAACTTCATCAAGAAG
NBRC101740  AGGCTCGTTACCTGGAAATCATCAAGGAGACGTCCAACTTCATCAAGAAG
NBRC101742  AGGCTCGTTACTTGGAAATCATCAAGGAGACGTCCAACTTTATCAAGAAG
NBRC101750  AGGCTCGTTACCTGGAAATCATCAAGGAGACGTCTAACTTCATCAAGAAG
NBRC101751  AGGCTCGTTACCTGGAAATCATCAAGGAGACGTCCAACTTCATCAAGAAG
NBRC103836  AGGCTCGTTACCTGGAAATCATCAAGGAGACGTCCAACTTCATCAAGAAG
NBRC103837  NNNNNNNNNNNNNNNNNNNNNNNNNNNNNNNNNNNNNNNNNNNNNNNNNN
NBRC103842  NNNNNNNNNNNNNNNNNNNNNNNNNNNNNNNNNNNNNNNNNNNNNNNNNN
NBRC108982  AGGCTCGTTTCCAGGAAATTATCAAGGAGACTTCCAACTTCATCAAGAAG
NBRC109993  AGGCCCGCTACACGGAAATCATCAAGGAGACTTCCTCTTTCATCAAGAAG
NBRC110232  AGGCTCGTTTCCAGGAAATTATCAAGGAGACTTCCAACTTCATCAAGAAG
TK041       AGGCCCGTTTCCAGGAGATCATCAAGGAGACCTCCAACTTCATCAAGAAG
TK042       AGGCCCGTTTCCAGGAGATCATCAAGGAGACCTCCAACTTCATCAAGAAG
TNSF18547   AGGCTCGTTACCTGGAAATCATCAAGGAGACGTCCAACTTCATCAAGAAG

CBS116.25   GTCGGCTACAACCCCAAGACCATTCCTTTCGTCCCCATCTCCGGTTTCAA
CBS128678   NNNNNNNNNNNNNNNNNNNNNNNNNNNNNNNNNNNNNNNNNNNNNNNNNN
CBS284.36   GTCGGCTACAACCCCAAGACCGTCGCTTTCGTCCCCATCTCTGGTTTCCA
CBS704.86   GTCGGATACAACCCCAAGACCATTCCTTTCGTCCCCATCTCCGGTTTCAA
CBS744.73   GTCGGCTACAACCCCAAGACGGTCGCCTTCGTCCCCATTTCCGGCTTCAA
DY05421     GTCGGCTACAACCCCAAGACCGTTGCTTTCGTCCCCATCTCTGGTTTCAA
DY05422     GTCGGCTACAACCCCAAGACCGTTGCTTTCGTCCCCATCTCTGGTTTCAA
FMR10376    GTCGGCTACAACCCCAAGACCGTCGCTTTCGTCCCCATCTCCGGCTTCCA
FMR8652     NNNNNNNNNNNNNNNNNNNNNNNNNNNNNNNNNNNNNNNNNNNNNNNNNN
GACPCCXS08  GTCGGCTTCAACCCCAAGACTGTCGCCTTCGTTCCCATCTCCGGTTTCAA
GACPXS08    GTCGGCTTCAACCCCAAGACTGTCGCCTTCGTTCCCATCTCCGGTTTCAA
HMAS43720   NNNNNNNNNNNNNNNNNNNNNNNNNNNNNNNNNNNNNNNNNNNNNNNNNN
IBRCM30175  NNNNNNNNNNNNNNNNNNNNNNNNNNNNNNNNNNNNNNNNNNNNNNNNNN
IM325363.1  NNNNNNNNNNNNNNNNNNNNNNNNNNNNNNNNNNNNNNNNNNNNNNNNNN
IM325363.2  NNNNNNNNNNNNNNNNNNNNNNNNNNNNNNNNNNNNNNNNNNNNNNNNNN
JX13B01     GTCGGCTACAACCCCAAGACCGTCGCTTTCGTCCCCATCTCTGGTTTCCA
JX17D04     GTCGGCTACAACCCCAAGACCGTCGCTTTCGTCCCCATCTCTGGTTTCCA
KUMCC3004   NNNNNNNNNNNNNNNNNNNNNNNNNNNNNNNNNNNNNNNNNNNNNNNNNN
KUMCC3006   GTCGGCTACAACCCCAAGACTGTTCCCTTTGTCCCCATCTCTGGTTTCCA
KUMCC3007   GTCGGCTACAACCCCAAGACTGTTCCCTTTGTCCCCATCTCTGGTTTCCA
MFLU210262  GTCGGCTACAACCCCAAAGCCGTTGCTTTCGTCCCCATCTCTGGTTATGA
MFLU210263  GTCGGCTACAACCCCAAAGCCGTTGCTTTCGTCCCCATCTCTGGTTATGA
MFLU210264  GTCGGCTACAACCCCAAAGCCGTTGCTTTCGTCCCCATCTCTGGTTATGA
MFLU210270  GTCGGTTACAACCCCAAGACTGTTCCCTTCGTCCCCATCTCTGGTTTCCA
MFLU210271  GTCGGTTACAACCCCAAGACTGTTCCCTTCGTCCCCATCTCTGGTTTCCA
NBRC100742  GTCGGCTACAACCCCAAGACTGTTGCCTTCGTCCCCATCTCCGGTTTCCA
NBRC100744  GTCGGCTACAACCCCAAGACCGTTGCTTTCGTCCCCATCTCTGGTTTCAA
NBRC100941  NNNNNNNNNNNNNNNNNNNNNNNNNNNNNNNNNNNNNNNNNNNNNNNNNN
NBRC100942  GTCGGCTACAACCCCAAGACCGTTGCTTTCGTCCCCATCTCTGGTTTCAA
NBRC101740  GTCGGCTACAACCCCAAGACCGTTGCTTTCGTCCCCATCTCTGGTTTCAA
NBRC101742  GTCGGCTACAACCCCAAGACTGTTGCTTTCGTCCCCATCTCTGGTTTCAA
NBRC101750  GTCGGCTACAACCCCAAGACCGTTGCTTTCGTCCCCATCTCTGGTTTCAA
NBRC101751  GTCGGCTACAACCCCAAGACCGTTGCTTTCGTCCCCATCTCTGGTTTCAA
NBRC103836  GTCGGCTACAACCCCAAGACCGTTGCTTTCGTCCCCATCTCTGGTTTCAA
NBRC103837  NNNNNNNNNNNNNNNNNNNNNNNNNNNNNNNNNNNNNNNNNNNNNNNNNN
NBRC103842  NNNNNNNNNNNNNNNNNNNNNNNNNNNNNNNNNNNNNNNNNNNNNNNNNN
NBRC108982  GTCGGCTACAACCCCAAGACTGTTGCCTTCGTCCCCATCTCCGGTTTCCA
NBRC109993  GTCGGCTACAACCCGAAGACTGTCGCCTTTGTTCCCATCTCTGGTTTCAA
NBRC110232  GTCGGCTACAACCCCAAGACTGTTGCCTTCGTCCCCATCTCCGGTTTCCA
TK041       GTCGGCTACAACCCCAAGACCGTCGCTTTCGTCCCCATCTCTGGTTTCCA
TK042       GTCGGCTACAACCCCAAGACCGTCGCTTTCGTCCCCATCTCTGGTTTCCA
TNSF18547   GTCGGCTACAACCCCAAGACCGTTGCGTTCGTCCCCATCTCTGGTTTCAA

CBS116.25   CGGTGACAACATGCTTGAGCCCTCCACCAACTGCCCCTGGTACAAGGGTT
CBS128678   NNNNNNNNNNNNNNNNNNNNNNNNNNNNNNNNNNNNNNNNNNNNNNNNNN
CBS284.36   CGGCGACAACATGCTTTCCCCCTCCACCAACTGCCCCTGGTACAAGGGCT
CBS704.86   CGGTGACAACATGTTGTCTCCTTCCACCAACTGCCCCTGGTACAAGGGAT
CBS744.73   CGGCGACAACATGCTTTCGCCCTCCACCAACTGCCCCTGGTACAAGGGCT
DY05421     CGGTGACAACATGCTCGCCGCCTCCACCAACTGCCCCTGGTACAAGGGCT
DY05422     CGGTGACAACATGCTCGCCGCCTCCACCAACTGCCCCTGGTACAAGGGCT
FMR10376    CGGCGACAACATGCTCACTCCCTCCACCAACTGCCCCTGGTACAAGGGCT
FMR8652     NNNNNNNNNNNNNNNNNNNNNNNNNNNNNNNNNNNNNNNNNNNNNNNNNN
GACPCCXS08  CGGTGACAACATGCTTGCTCCCTCTACCAACTGCCCTTGGTACAAGGGCT
GACPXS08    CGGTGACAACATGCTTGCTCCCTCTACCAACTGCCCTTGGTACAAGGGCT
HMAS43720   NNNNNNNNNNNNNNNNNNNNNNNNNNNNNNNNNNNNNNNNNNNNNNNNNN
IBRCM30175  NNNNNNNNNNNNNNNNNNNNNNNNNNNNNNNNNNNNNNNNNNNNNNNNNN
IM325363.1  NNNNNNNNNNNNNNNNNNNNNNNNNNNNNNNNNNNNNNNNNNNNNNNNNN
IM325363.2  NNNNNNNNNNNNNNNNNNNNNNNNNNNNNNNNNNNNNNNNNNNNNNNNNN
JX13B01     CGGCGACAACATGCTTTCCCCCTCCACCAACTGCCCCTGGTACAAGGGCT
JX17D04     CGGCGACAACATGCTTTCCCCCTCCACCAACTGCCCCTGGTACAAGGGCT
KUMCC3004   NNNNNNNNNNNNNNNNNNNNNNNNNNNNNNNNNNNNNNNNNNNNNNNNNN
KUMCC3006   TGGCGACAACATGTTGGAGCCCTCCAAGAACTGCTCTTGGTACAAGGGAT
KUMCC3007   TGGCGACAACATGTTGGAGCCCTCCAAGAACTGCTCTTGGTACAAGGGAT
MFLU210262  CGGCGACAACATGAAAGAGCCCTCCCAAAAATGCCCCTGGTACAAGGGCT
MFLU210263  CGGCGACAACATGAAAGAGCCCTCCCAAAAATGCCCCTGGTACAAGGGCT
MFLU210264  CGGCGACAACATGAAAGAGCCCTCCCAAAAATGCCCCTGGTACAAGGGCT
MFLU210270  TGGCGACAACATGTTGGAACCCTCCAAGAACTGCCCTTGGTACAAGGGAT
MFLU210271  TGGCGACAACATGTTGGAACCCTCCAAGAACTGCCCTTGGTACAAGGGAT
NBRC100742  CGGCGACAACATGCTGGCTCCCTCCACCAACTGCCCCTGGTACAAGGGCT
NBRC100744  CGGTGACAACATGCTCGCCGCCTCCAGCAACTGCCCCTGGTACAAGGGCT
NBRC100941  NNNNNNNNNNNNNNNNNNNNNNNNNNNNNNNNNNNNNNNNNNNNNNNNNN
NBRC100942  CGGTGACAACATGCTCGCCGCCTCCACCAACTGCCCCTGGTACAAGGGCT
NBRC101740  CGGTGACAACATGCTCGCCGCCTCCACCAACTGCCCCTGGTACAAGGGCT
NBRC101742  CGGTGACAACATGCTCGCCGCCTCCACCAACTGCCCCTGGTACAAGGGCT
NBRC101750  CGGTGACAACATGCTCGCCGCCTCCACCAACTGCCCCTGGTACAAGGGCT
NBRC101751  CGGTGACAACATGCTCGCCGCCTCCACCAACTGCCCCTGGTACAAGGGCT
NBRC103836  CGGTGACAACATGCTCGCCGCCTCCACCAACTGCCCCTGGTACAAGGGCT
NBRC103837  NNNNNNNNNNNNNNNNNNNNNNNNNNNNNNNNNNNNNNNNNNNNNNNNNN
NBRC103842  NNNNNNNNNNNNNNNNNNNNNNNNNNNNNNNNNNNNNNNNNNNNNNNNNN
NBRC108982  CGGCGACAACATGCTGGCCCCCTCCACCAACTGCCCCTGGTACAAGGGCT
NBRC109993  CGGTGACAACATGCTTGAGCCCTCCACCAACTGCCCTTGGTACAAGGGCT
NBRC110232  CGGCGACAACATGCTGGCCCCCTCCACCAACTGCCCCTGGTACAAGGGCT
TK041       CGGCGACAACATGCTTTCCCCCTCCACCAACTGCCCCTGGTACAAGGGCT
TK042       CGGCGACAACATGCTTTCCCCCTCCACCAACTGCCCCTGGTACAAGGGCT
TNSF18547   CGGTGACAACATGCTCGCCGCCTCCACCAACTGCCCCTGGTACAAGGGCT

CBS116.25   GGGAGAAGGAGGTCGGTGGCAACAAGGTCACCGGCAAGACCCTTCTTGAG
CBS128678   NNNNNNNNNNNNNNNNNNNNNNNNNNNNNNNNNNNNNNNNNNNNNNNNNN
CBS284.36   GGGAGAAGGAGACCAAGGCTGGCAAGTCCACCGGCAAGACCCTCCTTGAG
CBS704.86   GGGAGAAGGAGGGTAAGGCCGGTAAGGTCACCGGCAAGACCCTTCTTGAG
CBS744.73   GGGAGAAGGAGACCAAGGCTGGCAAGTCGACTGGCAAGACCCTTCTTGAG
DY05421     GGGAGAAGGAGACCAAGGCTGGCAAGTCCACTGGCAAGACCTTGCTCGAG
DY05422     GGGAGAAGGAGACCAAGGCTGGCAAGTCCACTGGCAAGACCTTGCTCGAG
FMR10376    GGGAGAAGGAGACCAAGGCTGGCAAGTCCTCTGGCAAGACCCTCCTTGAG
FMR8652     NNNNNNNNNNNNNNNNNNNNNNNNNNNNNNNNNNNNNNNNNNNNNNNNNN
GACPCCXS08  GGGAGAAGGAGATCAAGGGTGGCAAGGTCACCGGCAAGACCCTGCTCGAG
GACPXS08    GGGAGAAGGAGATCAAGGGTGGCAAGGTCACCGGCAAGACCCTGCTCGAG
HMAS43720   NNNNNNNNNNNNNNNNNNNNNNNNNNNNNNNNNNNNNNNNNNNNNNNNNN
IBRCM30175  NNNNNNNNNNNNNNNNNNNNNNNNNNNNNNNNNNNNNNNNNNNNNNNNNN
IM325363.1  NNNNNNNNNNNNNNNNNNNNNNNNNNNNNNNNNNNNNNNNNNNNNNNNNN
IM325363.2  NNNNNNNNNNNNNNNNNNNNNNNNNNNNNNNNNNNNNNNNNNNNNNNNNN
JX13B01     GGGAGAAGGAGACCAAGGCTGGCAAGTCCACCGGCAAGACCCTCCTTGAG
JX17D04     GGGAGAAGGAGACCAAGGCTGGCAAGTCCACCGGCAAGACCCTCCTTGAG
KUMCC3004   NNNNNNNNNNNNNNNNNNNNNNNNNNNNNNNNNNNNNNNNNNNNNNNNNN
KUMCC3006   GGGAGAAGGAGACCAAGGAAGGCAAGGTCACTGGTGACACCCTTCTCAAG
KUMCC3007   GGGAGAAGGAGACCAAGGAAGGCAAGGTCACTGGTGACACCCTTCTCAAG
MFLU210262  GGGAGAAGGAGACCAAGGATGGCAAGTCCACTGGCAAGACCTTGCTTGAG
MFLU210263  GGGAGAAGGAGACCAAGGATGGCAAGTCCACTGGCAAGACCTTGCTTGAG
MFLU210264  GGGAGAAGGAGACCAAGGATGGCAAGTCCACTGGCAAGACCTTGCTTGAG
MFLU210270  GGGAGAAGGAGACCAAGGAAGGCAAGGTCACTGGCGACACCCTTCTCAAG
MFLU210271  GGGAGAAGGAGACCAAGGAAGGCAAGGTCACTGGCGACACCCTTCTCAAG
NBRC100742  GGGAGAAGGAGACCAAGGCTGGCAAGTCCACCGGCAAGACCCTCCTTGAG
NBRC100744  GGGAGAAGGAGACCAAGGCTGGCAAGTCCACTGGCAAGACCTTGCTTGAG
NBRC100941  NNNNNNNNNNNNNNNNNNNNNNNNNNNNNNNNNNNNNNNNNNNNNNNNNN
NBRC100942  GGGAGAAGGAGACCAAGGCTGGCAAGTCCACTGGCAAGACCTTGCTTGAG
NBRC101740  GGGAGAAGGAGACCAAGGCTGGCAAGTCCACTGGCAAGACCCTGCTTGAG
NBRC101742  GGGAGAAGGAGACCAAGGCTGGCAAGTCCACCGGCAAGACTTTGCTTGAG
NBRC101750  GGGAGAAGGAGACCAAGGCTGGCAAGTCCACTGGCAAGACCTTGCTTGAG
NBRC101751  GGGAGAAGGAGACCAAGGCTGGCAAGTCCACTGGCAAGACCCTGCTTGAG
NBRC103836  GGGAGAAGGAGACCAAGGCTGGCAAGTCCACTGGCAAGACCCTGCTTGAG
NBRC103837  NNNNNNNNNNNNNNNNNNNNNNNNNNNNNNNNNNNNNNNNNNNNNNNNNN
NBRC103842  NNNNNNNNNNNNNNNNNNNNNNNNNNNNNNNNNNNNNNNNNNNNNNNNNN
NBRC108982  GGGAGAAGGAGACCAAGGCTGGCAAGTCTACCGGCAAGACCCTCCTTGAG
NBRC109993  GGGAGAGGGAGATCAAGGGCGGCAAGGCCTCTGGCAAGACCCTGCTTGAG
NBRC110232  GGGAGAAGGAGACCAAGGCTGGCAAGTCTACCGGCAAGACCCTCCTTGAG
TK041       GGGAGAAGGAGACCAAGGCTGGCAAGTCCACCGGCAAGACCCTCCTTGAG
TK042       GGGAGAAGGAGACCAAGGCTGGCAAGTCCACCGGCAAGACCCTCCTTGAG
TNSF18547   GGGAGAAGGAGACCAAGGCTGGCAAGACCACTGGCAAGACCTTGCTTGAG

CBS116.25   GCCATCGACGCCGTCGAGCCCCCCAAGCGTCCTTCCGACAAGCCCCTCCG
CBS128678   NNNNNNNNNNNNNNNNNNNNNNNNNNNNNNNNNNNNNNNNNNNNNNNNNN
CBS284.36   GCCATCGACTCCATCGAGCCCCCCAAGCGCCCCAGCGACAAGCCCCTCCG
CBS704.86   GCCATCGACTCCGTCGAGCCCCCCACCCGTCCCTTCCAGAAGCCCCTCCG
CBS744.73   GCCATCGACTCCATCGAGCCCCCCAAGCGTCCCTCCGACAAGCCCCTCCG
DY05421     GCTATTGACGCCATCGAGCCCCCCAAGCGTCCCACCGACAAGCCCCTTCG
DY05422     GCTATTGACGCCATCGAGCCCCCCAAGCGTCCCACCGACAAGCCCCTTCG
FMR10376    GCCATCGACTCCATCGAGCCCCCCAAGCGCCCCAGCGACAAGCCCCTCCG
FMR8652     NNNNNNNNNNNNNNNNNNNNNNNNNNNNNNNNNNNNNNNNNNNNNNNNNN
GACPCCXS08  GCCATTGACTCTATCGAGCCCCCCAAGCGTCCTGTCGACAAGCCTCTGCG
GACPXS08    GCCATTGACTCTATCGAGCCCCCCAAGCGTCCTGTCGACAAGCCTCTGCG
HMAS43720   NNNNNNNNNNNNNNNNNNNNNNNNNNNNNNNNNNNNNNNNNNNNNNNNNN
IBRCM30175  NNNNNNNNNNNNNNNNNNNNNNNNNNNNNNNNNNNNNNNNNNNNNNNNNN
IM325363.1  NNNNNNNNNNNNNNNNNNNNNNNNNNNNNNNNNNNNNNNNNNNNNNNNNN
IM325363.2  NNNNNNNNNNNNNNNNNNNNNNNNNNNNNNNNNNNNNNNNNNNNNNNNNN
JX13B01     GCCATCGACTCCATCGAGCCCCCCAAGCGCCCCAGCGACAAGCCCCTCCG
JX17D04     GCCATCGACTCCATCGAGCCCCCCAAGCGCCCCAGCGACAAGCCCCTCCG
KUMCC3004   NNNNNNNNNNNNNNNNNNNNNNNNNNNNNNNNNNNNNNNNNNNNNNNNNN
KUMCC3006   GCCATTGACTCCATCGAGTCCCCCAAGCGACCTGTCGACAAGCCTCTCCG
KUMCC3007   GCCATTGACTCCATCGAGTCCCCCAAGCGACCTGTCGACAAGCCTCTCCG
MFLU210262  GCTATTGACGCCATCGAGCCCCCGAAGCGTCCCACCGAGAAGCCCCTACG
MFLU210263  GCTATTGACGCCATCGAGCCCCCGAAGCGTCCCACCGAGAAGCCCCTACG
MFLU210264  GCTATTGACGCCATCGAGCCCCCGAAGCGTCCCACCGAGAAGCCCCTACG
MFLU210270  GCCATTGATTCCATCGACACCCCCAAGCGACCTGTCGACAAGCCTCTCCG
MFLU210271  GCCATTGATTCCATCGACACCCCCAAGCGACCTGTCGACAAGCCTCTCCG
NBRC100742  GCCATCGACTCCATCGAGCCCCCCAAGCGCCCCTCCGACAAGCCCCTCCG
NBRC100744  GCTATTGACGCCATCGAGCCCCCCAAGCGCCCCACCGACAAGCCCCTCCG
NBRC100941  NNNNNNNNNNNNNNNNNNNNNNNNNNNNNNNNNNNNNNNNNNNNNNNNNN
NBRC100942  GCTATCGACTCCATCGAGCCCCCCCAGCGCCCCACCGAAAAGCCCCTTCG
NBRC101740  GCTATTGACGCCATCGAGCCCCCCAAGCGTCCCACCGACAAGCCCCTTCG
NBRC101742  GCTATCGACTCCATCGAGCCCCCCCAGCGCCCCACCGAAAAGCCCCTTCG
NBRC101750  GCTATTGACGCCATCGAGCCCCCCAAGCGCCCCACCGACAAGCCCCTCCG
NBRC101751  GCTATTGACGCCATCGAGCCCCCCAAGCGTCCCACCGACAAGCCCCTTCG
NBRC103836  GCTATTGACGCCATCGAGCCCCCCAAGCGTCCCACCGACAAGCCCCTTCG
NBRC103837  NNNNNNNNNNNNNNNNNNNNNNNNNNNNNNNNNNNNNNNNNNNNNNNNNN
NBRC103842  NNNNNNNNNNNNNNNNNNNNNNNNNNNNNNNNNNNNNNNNNNNNNNNNNN
NBRC108982  GCCATCGACTCCATCGAGCCCCCCAAGCGTCCCGTCGACAAGCCCCTCCG
NBRC109993  GCTATTGACTCCATCGAGCCCCCCAAGCGTCCTGTCGACAAGGCACTTCG
NBRC110232  GCCATCGACTCCATCGAGCCCCCCAAGCGTCCCGTCGACAAGCCCCTCCG
TK041       GCCATCGACTCCATCGAGCCCCCCAAGCGCCCCAGCGACAAGCCCCTCCG
TK042       GCCATCGACTCCATCGAGCCCCCCAAGCGCCCCAGCGACAAGCCCCTCCG
TNSF18547   GCTATTGACGCCATCGAGCCCCCCAAGCGCCCCACCGACAAGCCCCTCCG

CBS116.25   TCTTCCCCTCCAGGATGTCTACAAGATCGGTGGTATCGGCACAGTTCCCG
CBS128678   NNNNNNNNNNNNNNNNNNNNNNNNNNNNNNNNNNNNNNNNNNNNNNNNNN
CBS284.36   CCTTCCCCTTCAGGATGTGTACAAGATCGGCGGTATCGGCACAGTCCCTG
CBS704.86   T------------------------------------------------G
CBS744.73   CCTTCCTCTCCAGGACGTGTACAAGATTGGCGGTATCGGCACAGTCCCTG
DY05421     TCTTCCCCTCCAGGATGTGTACAAGATTGGCGGTATTGGAACTGTTCCCG
DY05422     TCTTCCCCTCCAGGATGTGTACAAGATTGGCGGTATTGGAACTGTTCCCG
FMR10376    CCTTCCCCTCCAGGATGTGTACAAGATCGGCGGTATCGGCACAGTCCCTG
FMR8652     NNNNNNNNNNNNNNNNNNNNNNNNNNNNNNNNNNNNNNNNNNNNNNNNNN
GACPCCXS08  TCTTCCCCTCCAGGATGTGTACAAGATTGGCGGTATCGGAACAGTCCCTG
GACPXS08    TCTTCCCCTCCAGGATGTGTACAAGATTGGCGGTATCGGAACAGTCCCTG
HMAS43720   NNNNNNNNNNNNNNNNNNNNNNNNNNNNNNNNNNNNNNNNNNNNNNNNNN
IBRCM30175  NNNNNNNNNNNNNNNNNNNNNNNNNNNNNNNNNNNNNNNNNNNNNNNNNN
IM325363.1  NNNNNNNNNNNNNNNNNNNNNNNNNNNNNNNNNNNNNNNNNNNNNNNNNN
IM325363.2  NNNNNNNNNNNNNNNNNNNNNNNNNNNNNNNNNNNNNNNNNNNNNNNNNN
JX13B01     CCTTCCCCTTCAGGATGTGTACAAGATCGGCGGTATCGGCACAGTCCCTG
JX17D04     CCTTCCCCTTCAGGATGTGTACAAGATCGGCGGTATCGGCACAGTCCCTG
KUMCC3004   NNNNNNNNNNNNNNNNNNNNNNNNNNNNNNNNNNNNNNNNNNNNNNNNNN
KUMCC3006   TCTTCCCCTCCAGGATGTGTACAAGATCGGCGGTATTGGAACGGTCCCTG
KUMCC3007   TCTTCCCCTCCAGGATGTGTACAAGATCGGCGGTATTGGAACGGTCCCTG
MFLU210262  TCTTCCCCTCCAGGATGTGTACAAGATTGGCGGTATTGGAACTGTTCCCG
MFLU210263  TCTTCCCCTCCAGGATGTGTACAAGATTGGCGGTATTGGAACTGTTCCCG
MFLU210264  TCTTCCCCTCCAGGATGTGTACAAGATTGGCGGTATTGGAACTGTTCCCG
MFLU210270  TCTTCCCCTCCAGGATGTGTACAAGATCGGCGGTATTGGAACAGTTCCCG
MFLU210271  TCTTCCCCTCCAGGATGTGTACAAGATCGGCGGTATTGGAACAGTTCCCG
NBRC100742  TCTTCCCCTCCAGGATGTGTACAAGATTGGCGGTATTGGCACAGTCCCTG
NBRC100744  TCTTCCCCTCCAGGATGTGTACAAGATTGGCGGTATTGGAACTGTTCCCG
NBRC100941  NNNNNNNNNNNNNNNNNNNNNNNNNNNNNNNNNNNNNNNNNNNNNNNNNN
NBRC100942  TCTTCCTCTCCAGGATGTGTACAAGATTGGAGGTATTGGAACTGTTCCCG
NBRC101740  TCTTCCCCTTCAGGACGTGTACAAGATTGGCGGTATTGGAACTGTTCCCG
NBRC101742  TCTTCCTCTCCAGGATGTGTACAAGATTGGAGGTATTGGAACTGTTCCCG
NBRC101750  TCTTCCCCTCCAGGATGTGTACAAGATTGGCGGTATTGGAACTGTTCCCG
NBRC101751  TCTTCCCCTTCAGGACGTGTACAAGATTGGCGGTATCGGAACTGTTCCCG
NBRC103836  TCTTCCCCTTCAGGACGTGTACAAGATTGGCGGTATCGGAACTGTTCCCG
NBRC103837  NNNNNNNNNNNNNNNNNNNNNNNNNNNNNNNNNNNNNNNNNNNNNNNNNN
NBRC103842  NNNNNNNNNNNNNNNNNNNNNNNNNNNNNNNNNNNNNNNNNNNNNNNNNN
NBRC108982  TCTTCCCCTCCAGGATGTGTACAAGATTGGCGGTATTGGCACAGTCCCTG
NBRC109993  TCTTCCTCTCCAGGATGTGTACAAGATTGGCGGTATCGGAACGGTCCCTG
NBRC110232  TCTTCCCCTCCAGGATGTGTACAAGATTGGCGGTATTGGCACAGTCCCTG
TK041       CCTTCCCCTTCAGGATGTGTACAAGATCGGCGGTATCGGCACAGTCCCTG
TK042       CCTTCCCCTTCAGGATGTGTACAAGATCGGCGGTATCGGCACAGTCCCTG
TNSF18547   TCTTCCCCTCCAGGATGTGTACAAGATTGGCGGTATCGGAACTGTTCCCG

CBS116.25   TCGGCCGTGTCGAGACTGGTGTCATCAAGCCCGGTATGGTCGTCACCTTC
CBS128678   NNNNNNNNNNNNNNNNNNNNNNNNNNNNNNNNNNNNNNNNNNNNNNNNNN
CBS284.36   TCGGCCGTATCGAGACTGGTGTCATCAAGCCCGGCATGGTCGTGACCTTC
CBS704.86   TCGGCCGTGTCGAGACCGGTGTCATCAAGCCCGGTATGGTCGTCACCTTC
CBS744.73   TCGGCCGTATCGAGACTGGTGTCATCAAGCCCGGCATGGTCGTTACCTTC
DY05421     TCGGCCGTATTGAGACTGGTATCATCAAGCCTGGCATGATCGTCACTTTC
DY05422     TCGGCCGTATTGAGACTGGTATCATCAAGCCTGGCATGATCGTCACTTTC
FMR10376    TCGGCCGTATCGAGACCGGTGTCATCAAGCCCGGTATGGTCGTCACCTTC
FMR8652     NNNNNNNNNNNNNNNNNNNNNNNNNNNNNNNNNNNNNNNNNNNNNNNNNN
GACPCCXS08  TCGGCCGTATCGAGACAGGTGTCCTTAAGCCTGGCATGGTCGTCACCTTC
GACPXS08    TCGGCCGTATCGAGACAGGTGTCCTTAAGCCTGGCATGGTCGTCACCTTC
HMAS43720   NNNNNNNNNNNNNNNNNNNNNNNNNNNNNNNNNNNNNNNNNNNNNNNNNN
IBRCM30175  NNNNNNNNNNNNNNNNNNNNNNNNNNNNNNNNNNNNNNNNNNNNNNNNNN
IM325363.1  NNNNNNNNNNNNNNNNNNNNNNNNNNNNNNNNNNNNNNNNNNNNNNNNNN
IM325363.2  NNNNNNNNNNNNNNNNNNNNNNNNNNNNNNNNNNNNNNNNNNNNNNNNNN
JX13B01     TCGGCCGTATCGAGACTGGTGTCATCAAGCCCGGCATGGTCGTGACCTTC
JX17D04     TCGGCCGTATCGAGACTGGTGTCATCAAGCCCGGCATGGTCGTGACCTTC
KUMCC3004   NNNNNNNNNNNNNNNNNNNNNNNNNNNNNNNNNNNNNNNNNNNNNNNNNN
KUMCC3006   TCGGCCGTATCGAGACTGGTATCCTCAAGCCCGGTATGGTCGTCACCTTT
KUMCC3007   TCGGCCGTATCGAGACTGGTATCCTCAAGCCCGGTATGGTCGTCACCTTT
MFLU210262  TCGGCCGTGTCGAGACTGGTATTATCAAGCCTGGCATGGTCGTCACCTTT
MFLU210263  TCGGCCGTGTCGAGACTGGTATTATCAAGCCTGGCATGGTCGTCACCTTT
MFLU210264  TCGGCCGTGTCGAGACTGGTATTATCAAGCCTGGCATGGTCGTCACCTTT
MFLU210270  TCGGCCGTATCGAGACTGGTATCCTCAAGCCCGGTATGGTCGTCACCTTT
MFLU210271  TCGGCCGTATCGAGACTGGTATCCTCAAGCCCGGTATGGTCGTCACCTTT
NBRC100742  TCGGCCGTATCGAGACTGGTGTCATCAAGCCCGGTATGGTCGTTACCTTC
NBRC100744  TCGGCCGTATCGAGACTGGTATTATCAAGCCTGGCATGATCGTCACTTTC
NBRC100941  NNNNNNNNNNNNNNNNNNNNNNNNNNNNNNNNNNNNNNNNNNNNNNNNNN
NBRC100942  TCGGCCGTATTGAGACTGGTATCATCAAGCCTGGCATGATTGTCACTTTC
NBRC101740  TCGGCCGTATTGAGACTGGTATCATCAAGCCTGGCATGATCGTCACTTTC
NBRC101742  TCGGCCGTATTGAGACTGGTATCATCAAGCCTGGCATGATTGTCACTTTC
NBRC101750  TCGGCCGTATCGAGACTGGTATTATCAAGCCTGGCATGATCGTCACTTTC
NBRC101751  TCGGCCGTATCGAGACTGGTATCATCAAGCCTGGCATGATCGTCACTTTC
NBRC103836  TCGGCCGTATTGAGACTGGTATCATCAAGCCTGGCATGATCGTCACTTTC
NBRC103837  NNNNNNNNNNNNNNNNNNNNNNNNNNNNNNNNNNNNNNNNNNNNNNNNNN
NBRC103842  NNNNNNNNNNNNNNNNNNNNNNNNNNNNNNNNNNNNNNNNNNNNNNNNNN
NBRC108982  TCGGCCGTATCGAGACTGGTGTCATCAAGCCCGGTATGGTCGTTACCTTC
NBRC109993  TCGGCCGTATCGAGACTGGTATCCTTAAGCCTGGTATGGTCGTCACCTTC
NBRC110232  TCGGCCGTATCGAGACTGGTGTCATCAAGCCCGGTATGGTCGTTACCTTC
TK041       TCGGCCGTATCGAGACTGGTGTCATCAAGCCCGGCATGGTCGTGACCTTC
TK042       TCGGCCGTATCGAGACTGGTGTCATCAAGCCCGGCATGGTCGTGACCTTC
TNSF18547   TCGGCCGTATCGAGACTGGTATTATCAAGCCTGGCATGATCGTCACTTTC

CBS116.25   GCCCCTGCCAACGTCACCACTGAAGTCAAGTCCGTTGAGATGCACCACGA
CBS128678   NNNNNNNNNNNNNNNNNNNNNNNNNNNNNNNNNNNNNNNNNNNNNNNNNN
CBS284.36   GCTCCTTCCAACGTCACCACCGAAGTCAAGTCCGTTGAGATGCACCACGA
CBS704.86   GCCCCCGCCAACGTCACCACTGAAGTCAAGTCCGTCGAGATGCACCACGA
CBS744.73   GCTCCTTCCAACGTCACCACTGAAGTCAAGTCCGTTGAGATGCACCACGA
DY05421     GCTCCCTCCAACGTCACCACTGAAGTCAAGTCTGTGGAAATGCACCACGA
DY05422     GCTCCCTCCAACGTCACCACTGAAGTCAAGTCTGTGGAAATGCACCACGA
FMR10376    GCTCCCTCCAACGTCACCACCGAAGTCAAGTCCGTTGAGATGCACCACGA
FMR8652     NNNNNNNNNNNNNNNNNNNNNNNNNNNNNNNNNNNNNNNNNNNNNNNNNN
GACPCCXS08  GCTCCTGCCAACGTCACCACTGAAGTCAAATCTGTCGAGATGCACCACGA
GACPXS08    GCTCCTGCCAACGTCACCACTGAAGTCAAATCTGTCGAGATGCACCACGA
HMAS43720   NNNNNNNNNNNNNNNNNNNNNNNNNNNNNNNNNNNNNNNNNNNNNNNNNN
IBRCM30175  NNNNNNNNNNNNNNNNNNNNNNNNNNNNNNNNNNNNNNNNNNNNNNNNNN
IM325363.1  NNNNNNNNNNNNNNNNNNNNNNNNNNNNNNNNNNNNNNNNNNNNNNNNNN
IM325363.2  NNNNNNNNNNNNNNNNNNNNNNNNNNNNNNNNNNNNNNNNNNNNNNNNNN
JX13B01     GCTCCTTCCAACGTCACCACCGAAGTCAAGTCCGTTGAGATGCACCACGA
JX17D04     GCTCCTTCCAACGTCACCACCGAAGTCAAGTCCGTTGAGATGCACCACGA
KUMCC3004   NNNNNNNNNNNNNNNNNNNNNNNNNNNNNNNNNNNNNNNNNNNNNNNNNN
KUMCC3006   GCTCCCGCCAATGTCACCACTGAAGTCAAGTCGGTCGAGATGCACCACGA
KUMCC3007   GCTCCCGCCAATGTCACCACTGAAGTCAAGTCGGTCGAGATGCACCACGA
MFLU210262  GCTCCCTCCAACGTCACCACTGAAGTCAAGTCGGTAGAGATGCACCACGA
MFLU210263  GCTCCCTCCAACGTCACCACTGAAGTCAAGTCGGTAGAGATGCACCACGA
MFLU210264  GCTCCCTCCAACGTCACCACTGAAGTCAAGTCGGTAGAGATGCACCACGA
MFLU210270  GCTCCCGCCAATGTCACCACTGAAGTCAAGTCGGTCGAGATGCACCACGA
MFLU210271  GCTCCCGCCAATGTCACCACTGAAGTCAAGTCGGTCGAGATGCACCACGA
NBRC100742  GCTCCTTCCAACGTCACCACCGAAGTCAAGTCCGTCGAGATGCACCACGA
NBRC100744  GCTCCCTCCAACGTCACCACTGAAGTCAAGTCGGTGGAGATGCACCACGA
NBRC100941  NNNNNNNNNNNNNNNNNNNNNNNNNNNNNNNNNNNNNNNNNNNNNNNNNN
NBRC100942  GCTCCCTCCAACGTCACCACTGAAGTCAAGTCTGTGGAGATGCACCACGA
NBRC101740  GCTCCCTCCAACGTCACCACTGAAGTCAAGTCTGTGGAGATGCACCACGA
NBRC101742  GCTCCCTCCAACGTCACCACTGAAGTCAAGTCTGTGGAGATGCACCACGA
NBRC101750  GCTCCCTCCAACGTCACCACTGAAGTCAAGTCGGTGGAGATGCACCACGA
NBRC101751  GCTCCCTCCAACGTCACCACTGAAGTCAAGTCTGTGGAGATGCACCACGA
NBRC103836  GCTCCCTCCAACGTCACCACTGAAGTCAAGTCTGTGGAGATGCACCACGA
NBRC103837  NNNNNNNNNNNNNNNNNNNNNNNNNNNNNNNNNNNNNNNNNNNNNNNNNN
NBRC103842  NNNNNNNNNNNNNNNNNNNNNNNNNNNNNNNNNNNNNNNNNNNNNNNNNN
NBRC108982  GCTCCTTCCAACGTCACCACCGAAGTCAAGTCCGTCGAGATGCACCACGA
NBRC109993  GCTCCTTCCAACGTCACCACCGAAGTCAAGTCTGTCGAGATGCACCACGA
NBRC110232  GCTCCTTCCAACGTCACCACCGAAGTCAAGTCCGTCGAGATGCACCACGA
TK041       GCTCCTTCCAACGTCACCACCGAAGTCAAGTCCGTTGAGATGCACCACGA
TK042       GCTCCTTCCAACGTCACCACCGAAGTCAAGTCCGTTGAGATGCACCACGA
TNSF18547   GCTCCCTCCAACGTCACCACTGAAGTCAAGTCGGTGGAGATGCACCACGA

CBS116.25   GCAGCTCCCCGAGGGTCTCCCCGGTGACAACGTTGGTTTCAACGTCAAGA
CBS128678   NNNNNNNNNNNNNNNNNNNNNNNNNNNNNNNNNNNNNNNNNNNNNNNNNN
CBS284.36   GCAGCTCTCCGAGGGTGTCCCCGGTGACAACGTCGGCTTCAACGTCAAGA
CBS704.86   GCAGCTCGCTGAGGGTGCCCCCGGTGACAACGTTGGTTTCAACGTCAAGA
CBS744.73   GCAGCTCACCGAGGGTCTTCCCGGCGACAATGTCGGCTTCAACGTGAAGA
DY05421     GCAGCTTACTGAGGGTAAGCCCGGTGACAACGTTGGTTTCAACGTGAAGA
DY05422     GCAGCTTACTGAGGGTAAGCCCGGTGACAACGTTGGTTTCAACGTGAAGA
FMR10376    GCAGCTCTCCGAGGGCCTCCCCGGTGACAACGTCGGCTTCAACGTCAAGA
FMR8652     NNNNNNNNNNNNNNNNNNNNNNNNNNNNNNNNNNNNNNNNNNNNNNNNNN
GACPCCXS08  GCAGCTCCAGGAGGGTCAACCCGGTGACAACGTTGGTTTCAACGTGAAGA
GACPXS08    GCAGCTCCAGGAGGGTCAACCCGGTGACAACGTTGGTTTCAACGTGAAGA
HMAS43720   NNNNNNNNNNNNNNNNNNNNNNNNNNNNNNNNNNNNNNNNNNNNNNNNNN
IBRCM30175  NNNNNNNNNNNNNNNNNNNNNNNNNNNNNNNNNNNNNNNNNNNNNNNNNN
IM325363.1  NNNNNNNNNNNNNNNNNNNNNNNNNNNNNNNNNNNNNNNNNNNNNNNNNN
IM325363.2  NNNNNNNNNNNNNNNNNNNNNNNNNNNNNNNNNNNNNNNNNNNNNNNNNN
JX13B01     GCAGCTCTCCGAGGGTGTCCCCGGTGACAACGTCGGCTTCAACGTCAAGA
JX17D04     GCAGCTCTCCGAGGGTGTCCCCGGTGACAACGTCGGCTTCAACGTCAAGA
KUMCC3004   NNNNNNNNNNNNNNNNNNNNNNNNNNNNNNNNNNNNNNNNNNNNNNNNNN
KUMCC3006   GCAGCTTCAGGAAGGTCAGCCAGGTGACAACGTTGGTTTCAACGTGAAGA
KUMCC3007   GCAGCTTCAGGAAGGTCAGCCAGGTGACAACGTTGGTTTCAACGTGAAGA
MFLU210262  GCAGCTTACTGAGGGTAAGCCCGGTGACAACGTCGGCTTCAACGTGAAGA
MFLU210263  GCAGCTTACTGAGGGTAAGCCCGGTGACAACGTCGGCTTCAACGTGAAGA
MFLU210264  GCAGCTTACTGAGGGTAAGCCCGGTGACAACGTCGGCTTCAACGTGAAGA
MFLU210270  GCAGCTTCAGGAAGGTCAGCCAGGTGACAACGTTGGTTTCAACGTGAAGA
MFLU210271  GCAGCTTCAGGAAGGTCAGCCAGGTGACAACGTTGGTTTCAACGTGAAGA
NBRC100742  GCAGCTTACCGAGGGTCTCCCCGGTGACAACGTTGGCTTCAACGTGAAGA
NBRC100744  GCAGCTTACTCAGGGTCAGCCCGGTGACAACGTTGGTTTCAATGTGAAGA
NBRC100941  NNNNNNNNNNNNNNNNNNNNNNNNNNNNNNNNNNNNNNNNNNNNNNNNNN
NBRC100942  GCAGCTTAGTGAGGGTGTGCCCGGTGACAACGTTGGTTTCAACGTGAAGA
NBRC101740  GCAGCTTACTCAGGGTCAGCCCGGTGACAACGTTGGTTTCAACGTGAAGA
NBRC101742  GCAGCTTAGTGAGGGTGTGCCCGGTGACAACGTTGGTTTCAACGTGAAGA
NBRC101750  GCAGCTTACTCAGGGTCAGCCCGGTGACAACGTTGGTTTCAATGTGAAGA
NBRC101751  GCAGCTTACTCAGGGTCAGCCCGGTGACAACGTTGGTTTCAACGTGAAGA
NBRC103836  GCAGCTTACTCAGGGTCAGCCCGGTGACAACGTTGGTTTCAACGTGAAGA
NBRC103837  NNNNNNNNNNNNNNNNNNNNNNNNNNNNNNNNNNNNNNNNNNNNNNNNNN
NBRC103842  NNNNNNNNNNNNNNNNNNNNNNNNNNNNNNNNNNNNNNNNNNNNNNNNNN
NBRC108982  GCAGCTTACCGAGGGTGTTCCCGGCGACAACGTTGGCTTCAACGTGAAGA
NBRC109993  GCAGCTCACGGAGGGTGTACCCGGTGACAACGTTGGTTTCAACGTGAAGA
NBRC110232  GCAGCTTACCGAGGGTGTTCCCGGCGACAACGTTGGCTTCAACGTGAAGA
TK041       GCAGCTCTCCGAGGGTGTCCCCGGTGACAACGTCGGCTTCAACGTCAAGA
TK042       GCAGCTCTCCGAGGGTGTCCCCGGTGACAACGTCGGCTTCAACGTCAAGA
TNSF18547   GCAGCTTACTGAGGGTCAGCCCGGTGACAACGTTGGTTTCAACGTGAAGA

CBS116.25   ACGTCTCCGTCAAGGATATCCGCCGTGGTAACGTTGCTGGTGACTCCAAG
CBS128678   NNNNNNNNNNNNNNNNNNNNNNNNNNNNNNNNNNNNNNNNNNNNNNNNNN
CBS284.36   ACGTCTCCGTCAAGGAGATCCGTCGTGGCAACGTCGCCGGTGACTCCAAG
CBS704.86   ACGTCTCCGTCAAGGATATCCGTCGTGGTAACGTTGCCGGTGACTCCAAG
CBS744.73   ACGTCTCCGTCAAGGAAATCCGCCGTGGCAACGTTGCCGGTGACTCCAAG
DY05421     ACGTCTCTGTCAAGGAAATCCGCCGTGGCAACGTCGCCGGTGACTCCAAG
DY05422     ACGTCTCTGTCAAGGAAATCCGCCGTGGCAACGTCGCCGGTGACTCCAAG
FMR10376    ACGTCTCCGTCAAGGAGATTCGCCGTGGCAACGTCGCTGGTGACTCCAAG
FMR8652     NNNNNNNNNNNNNNNNNNNNNNNNNNNNNNNNNNNNNNNNNNNNNNNNNN
GACPCCXS08  ACGTTTCCGTCAAGGAAATCCGTCGTGGCAACGTTGCTGGTGACTCCAAG
GACPXS08    ACGTTTCCGTCAAGGAAATCCGTCGTGGCAACGTTGCTGGTGACTCCAAG
HMAS43720   NNNNNNNNNNNNNNNNNNNNNNNNNNNNNNNNNNNNNNNNNNNNNNNNNN
IBRCM30175  NNNNNNNNNNNNNNNNNNNNNNNNNNNNNNNNNNNNNNNNNNNNNNNNNN
IM325363.1  NNNNNNNNNNNNNNNNNNNNNNNNNNNNNNNNNNNNNNNNNNNNNNNNNN
IM325363.2  NNNNNNNNNNNNNNNNNNNNNNNNNNNNNNNNNNNNNNNNNNNNNNNNNN
JX13B01     ACGCCCCGGTTCAAGGANNNNNNNNNNNNNNNNNNNNNNNNNNNNNNNNN
JX17D04     ACGCCCCGGANNNNNNNNNNNNNNNNNNNNNNNNNNNNNNNNNNNNNNNN
KUMCC3004   NNNNNNNNNNNNNNNNNNNNNNNNNNNNNNNNNNNNNNNNNNNNNNNNNN
KUMCC3006   ACGTCTCTGTCAAGGACATTCGCCGTGGCAACGTCGCTGGTGACTCCAAG
KUMCC3007   ACGTCTCTGTCAAGGACATTCGCCGTGGCAACGTCGCTGGTGACTCCAAG
MFLU210262  ACGTCTCTGTCAAGGAAATTCGCCGTGGCAACGTCGCCGGTGACTCCAAG
MFLU210263  ACGTCTCTGTCAAGGAAATTCGCCGTGGCAACGTCGCCGGTGACTCCAAG
MFLU210264  ACGTCTCTGTCAAGGAAATTCGCCGTGGCAACGTCGCCGGTGACTCCAAG
MFLU210270  ACGTCTCTGTCAAGGACATTCGCCGTGGCAACGTCGCTGGTGACTCCAAG
MFLU210271  ACGTCTCTGTCAAGGACATTCGCCGTGGCAACGTCGCTGGTGACTCCAAG
NBRC100742  ACGTCTCCGTCAAGGAGATTCGCCGTGGCAACGTCGCTGGTGACTCCAAG
NBRC100744  ACGTCTCTGTCAAGGAAATTCGCCGTGGCAACGTCGCCGGTGACTCCAAG
NBRC100941  NNNNNNNNNNNNNNNNNNNNNNNNNNNNNNNNNNNNNNNNNNNNNNNNNN
NBRC100942  ACGTCTCTGTCAAGGAAATTCGCCGTGGCAACGTCGCCGGTGACTCCAAG
NBRC101740  ACGTCTCTGTCAAGGAAATCCGCCGTGGCAACGTCGCCGGTGACTCCAAG
NBRC101742  ACGTCTCTGTCAAGGAAATTCGCCGTGGCAACGTCGCCGGTGACTCCAAG
NBRC101750  ACGTCTCTGTCAAGGAAATTCGCCGTGGCAACGTCGCCGGTGACTCCAAG
NBRC101751  ACGTCTCTGTCAAGGAAATCCGCCGTGGCAACGTCGCCGGTGACTCCAAG
NBRC103836  ACGTCTCTGTCAAGGAAATCCGCCGTGGCAACGTCGCCGGTGACTCCAAG
NBRC103837  NNNNNNNNNNNNNNNNNNNNNNNNNNNNNNNNNNNNNNNNNNNNNNNNNN
NBRC103842  NNNNNNNNNNNNNNNNNNNNNNNNNNNNNNNNNNNNNNNNNNNNNNNNNN
NBRC108982  ACGTCTCCGTCAAGGAGATTCGCCGTGGCAACGTCGCTGGTGACTCCAAG
NBRC109993  ACGTTTCCGTCAAGGAAATCCGTCGTGGTAATGTTGCCGGTGACTCCAAG
NBRC110232  ACGTCTCCGTCAAGGAGATTCGCCGTGGCAACGTCGCTGGTGACTCCAAG
TK041       ACGTCTCCGTCAAGGAGATCCGTCGTGGCAACGTCGCCGGTGACTCCAAG
TK042       ACGTCTCCGTCAAGGAGATCCGTCGTGGCAACGTCGCCGGTGACTCCAAG
TNSF18547   ACGTCTCTGTCAAGGAAATTCGCCGTGGCAACGTCGCCGGTGACTCCAAG

CBS116.25   AACGACCCCCCCATGGGCTGCTCTTCTTTCACCGCTCAGGTCATTGTCAT
CBS128678   NNNNNNNNNNNNNNNNNNNNNNNNNNNNNNNNNNNNNNNNNNNNNNNNNN
CBS284.36   AACGACCCCCCTCTGGGTGCCGCTTCTTTCGATGCCCAGGTCATCGTCCT
CBS704.86   AACGACCCCCCTCTGGGCTGCGCTTCCTTCAACGCCCAGGTCATCGTCAT
CBS744.73   AACGACCCCCCCATGGGCGCCGCCTCCTTCGAGGCTCAGGTCATTGTCCT
DY05421     AATGACCCTCCTGCTGGCGCTGCCTCTTTCGCCGCTCAGGTCATTGTTCT
DY05422     AATGACCCTCCTGCTGGCGCTGCCTCTTTCGCCGCTCAGGTCATTGTTCT
FMR10376    AACGACCCCCCCATGGGTGCCGCTTCTTTCGATGCCCAGGTCATCGTCCT
FMR8652     NNNNNNNNNNNNNNNNNNNNNNNNNNNNNNNNNNNNNNNNNNNNNNNNNN
GACPCCXS08  AACGATCCCCCAGCGGGTGCCGCCTCCTTCGATGCCCAGGTCATCGTTCT
GACPXS08    AACGATCCCCCAGCGGGTGCCGCCTCCTTCGATGCCCAGGTCATCGTTCT
HMAS43720   NNNNNNNNNNNNNNNNNNNNNNNNNNNNNNNNNNNNNNNNNNNNNNNNNN
IBRCM30175  NNNNNNNNNNNNNNNNNNNNNNNNNNNNNNNNNNNNNNNNNNNNNNNNNN
IM325363.1  NNNNNNNNNNNNNNNNNNNNNNNNNNNNNNNNNNNNNNNNNNNNNNNNNN
IM325363.2  NNNNNNNNNNNNNNNNNNNNNNNNNNNNNNNNNNNNNNNNNNNNNNNNNN
JX13B01     NNNNNNNNNNNNNNNNNNNNNNNNNNNNNNNNNNNNNNNNNNNNNNNNNN
JX17D04     NNNNNNNNNNNNNNNNNNNNNNNNNNNNNNNNNNNNNNNNNNNNNNNNNN
KUMCC3004   NNNNNNNNNNNNNNNNNNNNNNNNNNNNNNNNNNNNNNNNNNNNNNNNNN
KUMCC3006   AACGACCCTCCTCAGGGTGCTGCGTCCTTCAATGCCCAGGTCATCGTCCT
KUMCC3007   AACGACCCTCCTCAGGGTGCTGCGTCCTTCAATGCCCAGGTCATCGTCCT
MFLU210262  AACGACCCTCCTTGTGGCGCTACCTCTTTCACCGCTCAGGTCATTGTTCT
MFLU210263  AACGACCCTCCTTGTGGCGCTACCTCTTTCACCGCTCAGGTCATTGTTCT
MFLU210264  AACGACCCTCCTTGTGGCGCTACCTCTTTCACCGCTCAGGTCATTGTTCT
MFLU210270  AACGACCCTCCTCAGGGCGCTGCTTCCTTCAACGCCCAGGTCATCGTCCT
MFLU210271  AACGACCCTCCTCAGGGCGCTGCTTCCTTCAACGCCCAGGTCATCGTCCT
NBRC100742  AACGACCCCCCTCTGGGTGCCGCTTCTTTCGATGCCCAGGTCATCGTCCT
NBRC100744  AACGACCCTCCTACTGGCGCTGCCTCTTTCGCCGCTCAGGTCATTGTTCT
NBRC100941  NNNNNNNNNNNNNNNNNNNNNNNNNNNNNNNNNNNNNNNNNNNNNNNNNN
NBRC100942  AACGACCCACCTCTCGGCGCTGCTTCTTTCGCCGCTCAGGTCATTGTTCT
NBRC101740  AACGACCCTCCTACTGGCGCTGCTTCCTTCGCCGCTCAGGTCATTGTTCT
NBRC101742  AACGACCCTCCTCTCGGCGCTGCTTCTTTCGCCGCTCAGGTCATTGTTCT
NBRC101750  AACGACCCTCCTACTGGCGCTGCCTCTTTCGCCGCTCAGGTCATTGTTCT
NBRC101751  AACGACCCTCCTACTGGCGCTGCTTCCTTCGCCGCTCAGGTCATTGTTCT
NBRC103836  AACGACCCTCCTACTGGCGCTGCTTCCTTCGCCGCTCAGGTCATTGTTCT
NBRC103837  NNNNNNNNNNNNNNNNNNNNNNNNNNNNNNNNNNNNNNNNNNNNNNNNNN
NBRC103842  NNNNNNNNNNNNNNNNNNNNNNNNNNNNNNNNNNNNNNNNNNNNNNNNNN
NBRC108982  AACGACCCCCCTCTGGGTGCCGCTTCTTTCGATGCCCAGGTCATCGTCCT
NBRC109993  AACGATCCTCCGTTGGGCGCCGCCTCTTTCGATGCCCAGGTCATTGTCCT
NBRC110232  AACGACCCCCCTCTGGGTGCCGCTTCTTTCGATGCCCAGGTCATCGTCCT
TK041       AACGACCCCCCTCTGGGTGCCGCTTCTTTCGATGCCCAGGTCATCGTCCT
TK042       AACGACCCCCCTCTGGGTGCCGCTTCTTTCGATGCCCAGGTCATCGTCCT
TNSF18547   AACGACCCTCCTGCTGGCGCTGCCTCTTTCGCCGCTCAGGTCATTGTTCT

CBS116.25   GAACCACCCTGGCCAGATCGGTAACGGTTACGCCCCCGTTCTTGATTGCC
CBS128678   NNNNNNNNNNNNNNNNNNNNNNNNNNNNNNNNNNNNNNNNNNNNNNNNNN
CBS284.36   CAACCACCCCGGCCAGGTCGGTGCTGGCTACGCCCCCGTCCTCGACTGCC
CBS704.86   GAACCACCCTGGTCAGATCGGTGCCGGTTACGCTCCCGTCCTCGATTGCC
CBS744.73   CAACCACCCCGGCCAGGTCGGTGCCGGCTACGCCCCCGTCCTCGACTGCC
DY05421     CAACCACCCTGGTCAGGTCGGCGCTGGCTATGCTCCCGTCCTGGACTGCC
DY05422     CAACCACCCTGGTCAGGTCGGCGCTGGCTATGCTCCCGTCCTGGACTGCC
FMR10376    GAACCACCCCGGCCAGGTCGGTGCTGGCTACGCCCCCGTCCTCGACTGCC
FMR8652     NNNNNNNNNNNNNNNNNNNNNNNNNNNNNNNNNNNNNNNNNNNNNNNNNN
GACPCCXS08  CAACCACCCTGGTCAGGTCGGCGCTGGCTATGCTCCCGTCCTTGACTGCC
GACPXS08    CAACCACCCTGGTCAGGTCGGCGCTGGCTATGCTCCCGTCCTTGACTGCC
HMAS43720   NNNNNNNNNNNNNNNNNNNNNNNNNNNNNNNNNNNNNNNNNNNNNNNNNN
IBRCM30175  NNNNNNNNNNNNNNNNNNNNNNNNNNNNNNNNNNNNNNNNNNNNNNNNNN
IM325363.1  NNNNNNNNNNNNNNNNNNNNNNNNNNNNNNNNNNNNNNNNNNNNNNNNNN
IM325363.2  NNNNNNNNNNNNNNNNNNNNNNNNNNNNNNNNNNNNNNNNNNNNNNNNNN
JX13B01     NNNNNNNNNNNNNNNNNNNNNNNNNNNNNNNNNNNNNNNNNNNNNNNNNN
JX17D04     NNNNNNNNNNNNNNNNNNNNNNNNNNNNNNNNNNNNNNNNNNNNNNNNNN
KUMCC3004   NNNNNNNNNNNNNNNNNNNNNNNNNNNNNNNNNNNNNNNNNNNNNNNNNN
KUMCC3006   CAACCACCCTGGTCAGGTCGGCGCTGGCTATGCTCCTGTCCTGGACTGCC
KUMCC3007   CAACCACCCTGGTCAGGTCGGCGCTGGCTATGCTCCTGTCCTGGACTGCC
MFLU210262  CAACCACCCTGGTCAGGTCGGCGCCGGCTATGCTCCCGTCCTGGACTGCC
MFLU210263  CAACCACCCTGGTCAGGTCGGCGCCGGCTATGCTCCCGTCCTGGACTGCC
MFLU210264  CAACCACCCTGGTCAGGTCGGCGCCGGCTATGCTCCCGTCCTGGACTGCC
MFLU210270  CAACCACCCTGGTCAGGTCGGCGCTGGCTATGCTCCTGTCCTGGACTGCC
MFLU210271  CAACCACCCTGGTCAGGTCGGCGCTGGCTATGCTCCTGTCCTGGACTGCC
NBRC100742  CAACCACCCCGGTCAGGTCGGTGCTGGCTACGCCCCCGTCCTGGACTGCC
NBRC100744  CAACCACCCTGGTCAGGTCGGCGCCGGCTATGCTCCCGTCCTGGACTGCC
NBRC100941  NNNNNNNNNNNNNNNNNNNNNNNNNNNNNNNNNNNNNNNNNNNNNNNNNN
NBRC100942  CAACCACCCTGGTCAGGTCGGCGCCGGCTATGCTCCCGTCCTGGACTGCC
NBRC101740  CAACCACCCTGGTCAGGTCGGCGCCGGCTATGCTCCCGTCCTGGATTGCC
NBRC101742  CAACCACCCTGGTCAGGTCGGCGCCGGCTATGCTCCCGTCCTGGACTGCC
NBRC101750  CAACCACCCTGGTCAGGTCGGCGCCGGCTATGCTCCCGTCCTGGACTGCC
NBRC101751  CAACCACCCTGGTCAGGTCGGCGCCGGCTATGCTCCCGTCCTGGATTGCC
NBRC103836  CAACCACCCTGGTCAGGTCGGCGCCGGCTATGCTCCCGTCCTGGATTGCC
NBRC103837  NNNNNNNNNNNNNNNNNNNNNNNNNNNNNNNNNNNNNNNNNNNNNNNNNN
NBRC103842  NNNNNNNNNNNNNNNNNNNNNNNNNNNNNNNNNNNNNNNNNNNNNNNNNN
NBRC108982  CAACCACCCCGGTCAGGTCGGTGCTGGCTACGCCCCCGTCCTGGACTGCC
NBRC109993  TAACCACCCTGGTCAGGTCGGAGCTGGCTATGCCCCTGTCCTGGACTGCC
NBRC110232  CAACCACCCCGGTCAGGTCGGTGCTGGCTACGCCCCCGTCCTGGACTGCC
TK041       CAACCACCCCGGCCAGGTCGGTGCTGGCTACGCCCCCGTCCTCGACTGCC
TK042       CAACCACCCCGGCCAGGTCGGTGCTGGCTACGCCCCCGTCCTCGACTGCC
TNSF18547   CAACCACCCTGGTCAGGTCGGCGCCGGTTATGCTCCCGTCCTGGACTGCC

CBS116.25   ACACTGCCCACATTGCCTGCAAGTTCGACACTCTCCTCGAGAAGATCGAT
CBS128678   NNNNNNNNNNNNNNNNNNNNNNNNNNNNNNNNNNNNNNNNNNNNNNNNNN
CBS284.36   ACACCGCCCACATTGCCTGCAAGTTCGCCGAGATCAAGGAGAAGATCGAC
CBS704.86   ACACTGCTCACATTGCCTGCAAGTTCTCTGAGCTCCTCGAGAAGATCGAT
CBS744.73   ACACCGCCCACATTGCCTGCAAGTTCGCCGAGATCAAGGAGAAGATCGAC
DY05421     ACACCGCTCACATTGCCTGCAAGTTCTCTGAGATCCAGGAGAAGATTGAC
DY05422     ACACCGCTCACATTGCCTGCAAGTTCTCTGAGATCCAGGAGAAGATTGAC
FMR10376    ACACTGCCCACATTGCCTGCAAGTTCGCCGAGATCAAGGAGAAGATCGAC
FMR8652     NNNNNNNNNNNNNNNNNNNNNNNNNNNNNNNNNNNNNNNNNNNNNNNNNN
GACPCCXS08  ACACTGCACACATTGCCTGCAAGTTCGCCGAGATCAAGGAGAAGATTGAT
GACPXS08    ACACTGCACACATTGCCTGCAAGTTCGCCGAGATCAAGGAGAAGATTGAT
HMAS43720   NNNNNNNNNNNNNNNNNNNNNNNNNNNNNNNNNNNNNNNNNNNNNNNNNN
IBRCM30175  NNNNNNNNNNNNNNNNNNNNNNNNNNNNNNNNNNNNNNNNNNNNNNNNNN
IM325363.1  NNNNNNNNNNNNNNNNNNNNNNNNNNNNNNNNNNNNNNNNNNNNNNNNNN
IM325363.2  NNNNNNNNNNNNNNNNNNNNNNNNNNNNNNNNNNNNNNNNNNNNNNNNNN
JX13B01     NNNNNNNNNNNNNNNNNNNNNNNNNNNNNNNNNNNNNNNNNNNNNNNNNN
JX17D04     NNNNNNNNNNNNNNNNNNNNNNNNNNNNNNNNNNNNNNNNNNNNNNNNNN
KUMCC3004   NNNNNNNNNNNNNNNNNNNNNNNNNNNNNNNNNNNNNNNNNNNNNNNNNN
KUMCC3006   ACACCGCTCACATTGCTTGCAAATTTTCCGAGCTCCTCGAGA-GATCGAT
KUMCC3007   ACACCGCTCACATTGCTTGCAAATTTTCCGAGCTCCTCGAGA-GATCGAT
MFLU210262  ACACCGCTCACATTGCCTGCAAGTTCGCCGAGATTCAGGAGAAGATTGAC
MFLU210263  ACACCGCTCACATTGCCTGCAAGTTCGCCGAGATTCAGGAGAAGATTGAC
MFLU210264  ACACCGCTCACATTGCCTGCAAGTTCGCCGAGATTCAGGAGAAGATTGAC
MFLU210270  ACACCGCTCACATTGCTTGCAAGTTTTCCGAGCTCCTCGAGAAGATCGAT
MFLU210271  ACACCGCTCACATTGCTTGCAAGTTTTCCGAGCTCCTCGAGAAGATCGAT
NBRC100742  ACACCGCCCACATTGCCTGCAAGTTCGCCGAGATCAAGGAGAAGATCGAC
NBRC100744  ACACCGCTCACATTGCCTGCAAGTTCGCTGAGATTCAGGAGAAGATTGAC
NBRC100941  NNNNNNNNNNNNNNNNNNNNNNNNNNNNNNNNNNNNNNNNNNNNNNNNNN
NBRC100942  ACACCGCTCACATTGCCTGCAAGTTCGCTGAGATCCAGGAGAAGATTGAC
NBRC101740  ACACCGCTCACATTGCCTGCAAGTTCGCTGAGATCCAGGAGAAGATTGAC
NBRC101742  ACACCGCTCACATTGCCTGCAAGTTCGCTGAGATCCAGGAGAAGATTGAC
NBRC101750  ACACCGCTCACATTGCCTGCAAGTTCGCTGAGATTCAGGAGAAGATTGAC
NBRC101751  ACACCGCTCACATTGCCTGCAAGTTCGCTGAGATCCAGGAGAAGATTGAC
NBRC103836  ACACCGCTCACATTGCCTGCAAGTTCGCTGAGATCCAGGAGAAGATTGAC
NBRC103837  NNNNNNNNNNNNNNNNNNNNNNNNNNNNNNNNNNNNNNNNNNNNNNNNNN
NBRC103842  NNNNNNNNNNNNNNNNNNNNNNNNNNNNNNNNNNNNNNNNNNNNNNNNNN
NBRC108982  ACACCGCCCACATTGCCTGCAAGTTCGCCGAGATCAAGGAGAAGATCGAC
NBRC109993  ACACCGCCCACATTGCCTGCAAGTTCGCCGAGATCAAGGAGAAGATTGAT
NBRC110232  ACACCGCCCACATTGCCTGCAAGTTCGCCGAGATCAAGGAGAAGATCGAC
TK041       ACACCGCCCACATTGCCTGCAAGTTCGCCGAGATCAAGGAGAAGATCGAC
TK042       ACACCGCCCACATTGCCTGCAAGTTCGCCGAGATCAAGGAGAAGATCGAC
TNSF18547   ACACCGCTCACATTGCCTGCAAGTTCGCTGAGATCCAGGAGAAGATTGAC

CBS116.25   CGCCGT-ACCGGTAAGGCTACTGAGACTGAGCCCAAGTTCGTCAAGAACG
CBS128678   NNNNNNNNNNNNNNNNNNNNNNNNNNNNNNNNNNNNNNNNNNNNNNNNNN
CBS284.36   CGCCGT-ACCGGCAAGTCTGTCGAGTCCGCCCCCAAGTTCATCAAGTCTG
CBS704.86   CGCCGT-ACCGGTAAGGCTACTGAGGCCAACCCCAAGTTCGTCAAGAACG
CBS744.73   CGCCGT-ACTGGCAAGGCTGTCGAGTCGGCCCCCAAGTTCATCAAGTCGG
DY05421     CGCCGT-ACCGGCAAGTCTGTCGAGACTTCTCCCAAGTTCATCAAGTCTG
DY05422     CGCCGT-ACCGGCAAGTCTGTCGAGACTTCTCCCAAGTTCATCAAGTCTG
FMR10376    CGCCGT-ACCGGTAAGGCTGTCGAGTCTGCCCCCAAGTTCATCAAGTCTG
FMR8652     NNNNNNNNNNNNNNNNNNNNNNNNNNNNNNNNNNNNNNNNNNNNNNNNNN
GACPCCXS08  CGTCGT-ACTGGCAAGTCTGTCGAGGCCGCTCCCAAGTTCATCAAGTCTG
GACPXS08    CGTCGT-ACTGGCAAGTCTGTCGAGGCCGCTCCCAAGTTCATCAAGTCTG
HMAS43720   NNNNNNNNNNNNNNNNNNNNNNNNNNNNNNNNNNNNNNNNNNNNNNNNNN
IBRCM30175  NNNNNNNNNNNNNNNNNNNNNNNNNNNNNNNNNNNNNNNNNNNNNNNNNN
IM325363.1  NNNNNNNNNNNNNNNNNNNNNNNNNNNNNNNNNNNNNNNNNNNNNNNNNN
IM325363.2  NNNNNNNNNNNNNNNNNNNNNNNNNNNNNNNNNNNNNNNNNNNNNNNNNN
JX13B01     NNNNNNNNNNNNNNNNNNNNNNNNNNNNNNNNNNNNNNNNNNNNNNNNNN
JX17D04     NNNNNNNNNNNNNNNNNNNNNNNNNNNNNNNNNNNNNNNNNNNNNNNNNN
KUMCC3004   NNNNNNNNNNNNNNNNNNNNNNNNNNNNNNNNNNNNNNNNNNNNNNNNNN
KUMCC3006   CGACGGGACTGGCAAGGCTANNNNNNNNNNNNNNNNNNNNNNNNNNNNNN
KUMCC3007   CGACGGGACTGGCAAGNNNNNNNNNNNNNNNNNNNNNNNNNNNNNNNNNN
MFLU210262  CGCCGT-ACCGGCAAGTCTGTCGAGTCTGCTCCCAAGTTCATCAAGTCTG
MFLU210263  CGCCGT-ACCGGCAAGTCTGTCGAGTCTGCTCCCAAGTTCATCAAGTCTG
MFLU210264  CGCCGT-ACCGGCAAGTCTGTCGAGTCTGCTCCCAAGTTCATCAAGTCTG
MFLU210270  CGACGT-ACTGGCAAGGCTACTGAGACCAACCCCAAGTTCATCAAGTCTG
MFLU210271  CGACGT-ACTGGCAAGGCTACTGAGACCAACCCCAAGTTCATCAAGTCTG
NBRC100742  CGCCGT-ACTGGTAAGGCCGTCGAGTCTGCCCCCAAGTTCATCAAGTCCG
NBRC100744  CGCCGT-ACCGGCAAGTCTGTCGAGACTGCTCCCAAGTTCATCAAGTCTG
NBRC100941  NNNNNNNNNNNNNNNNNNNNNNNNNNNNNNNNNNNNNNNNNNNNNNNNNN
NBRC100942  CGACGT-ACCGGCAAGTCTATCGAGACTAACCCCAAGTTCATCAAGTCTG
NBRC101740  CGCCGT-ACCGGCAAGTCTGTCGAGACTTCTCCCAAGTTCATCAAGTCTG
NBRC101742  CGACGT-ACCGGCAAGTCCATCGAGACTAACCCCAAGTTCATCAAGTCTG
NBRC101750  CGCCGT-ACCGGCAAGTCTGTCGAGACTGCTCCCAAGTTCATCAAGTCTG
NBRC101751  CGCCGT-ACCGGCAAGTCTGTCGAGACTTCTCCCAAGTTCATCAAGTCTG
NBRC103836  CGCCGT-ACCGGCAAGTCTGTCGAGACTTCTCCCAAGTTCATCAAGTCTG
NBRC103837  NNNNNNNNNNNNNNNNNNNNNNNNNNNNNNNNNNNNNNNNNNNNNNNNNN
NBRC103842  NNNNNNNNNNNNNNNNNNNNNNNNNNNNNNNNNNNNNNNNNNNNNNNNNN
NBRC108982  CGCCGT-ACTGGTAAGGCCGTCGAGACTGCCCCCAAGTTCATCAAGTCCG
NBRC109993  CGCCGT-ACCGGTAAGGCTGTCGAGACTGCTCCCAAGTTCATCAAATCTG
NBRC110232  CGCCGT-ACTGGTAAGGCCGTCGAGACTGCCCCCAAGTTCATCAAGTCCG
TK041       CGCCGT-ACCGGCAAGTCTGTCGAGTCCGCCCCCAAGTTCATCAAGTCTG
TK042       CGCCGT-ACCGGCAAGTCTGTCGAGTCCGCCCCCAAGTTCATCAAGTCTG
TNSF18547   CGCCGT-ACCGGCAAGTCTGTCGAGACTGCTCCCAAGTTCATCAAGTCTG

CBS116.25   GTGACGCCGCCATGGTCAAGATGGTTCCCTCCAAGCCCATGT
CBS128678   NNNNNNNNNNNNNNNNNNNNNNNNNNNNNNNNNNNNNNNNNN
CBS284.36   GCGACTCTGCCATCGTCAAGATGATTCCCTCCAAGCCCATGT
CBS704.86   GTGACTCTGCCATCGTCAAGATGGTTCCCTCCAAGCCCATGT
CBS744.73   GTGACTCAGCCATCGTCAAGATGGTTCCCTCGAAGCCCATGT
DY05421     GAGACTCTGCCATCGTCAAGATGGTTCCCTCTAAGCCCATGT
DY05422     GAGACTCTGCCATCGTCAAGATGGTTCCCTCTAAGCCCATGT
FMR10376    GCGACTCTGCCATCGTCAAGATGATTCCCTCCAAGCCCATGT
FMR8652     NNNNNNNNNNNNNNNNNNNNNNNNNNNNNNNNNNNNNNNNNN
GACPCCXS08  GTGACTCTGCCATTGTCAAGATGGTTCCCTCCAAGCCCATGT
GACPXS08    GTGACTCTGCCATTGTCAAGATGGTTCCCTCCAAGCCCATGT
HMAS43720   NNNNNNNNNNNNNNNNNNNNNNNNNNNNNNNNNNNNNNNNNN
IBRCM30175  NNNNNNNNNNNNNNNNNNNNNNNNNNNNNNNNNNNNNNNNNN
IM325363.1  NNNNNNNNNNNNNNNNNNNNNNNNNNNNNNNNNNNNNNNNNN
IM325363.2  NNNNNNNNNNNNNNNNNNNNNNNNNNNNNNNNNNNNNNNNNN
JX13B01     NNNNNNNNNNNNNNNNNNNNNNNNNNNNNNNNNNNNNNNNNN
JX17D04     NNNNNNNNNNNNNNNNNNNNNNNNNNNNNNNNNNNNNNNNN-
KUMCC3004   NNNNNNNNNNNNNNNNNNNNNNNNNNNNNNNNNNNNNNNNNN
KUMCC3006   NNNNNNNNNNNNNNNNNNNNNNNNNNNNNNNNNNNNNNNNNN
KUMCC3007   NNNNNNNNNNNNNNNNNNNNNNNNNNNNNNNNNNNNNNNNNN
MFLU210262  GTGACTCCGCCGTCGTCAAGATGGTTCCCTCCAAGCCCATGT
MFLU210263  GTGACTCCGCCGTCGTCAAGATGGTTCC-TCCAAGCCCATGT
MFLU210264  GTGACTCCGCCGTCGTCAAGATGGTTCCCTCCAAGCCCATGT
MFLU210270  GTGACTCTGCCATCGTCAAGATGGTCCCCTCCAAGCCCATGT
MFLU210271  GTGACTCTGCCATCGTCAAGATGGTCCCCTCCAAGCCCATGT
NBRC100742  GTGACTCCGCCATCGTCAAGATGGTTCCCTCTAAGCCCATGT
NBRC100744  GTGACTCTGCCATCGTCAAGATGATTCCCTCCAAGCCCATGT
NBRC100941  NNNNNNNNNNNNNNNNNNNNNNNNNNNNNNNNNNNNNNNNNN
NBRC100942  GAGACTCTGCCATCGTCAAGATGATTCCCTCCAAGCCCATGT
NBRC101740  GAGACTCTGCCATCGTCAAGATGGTTCCCTCCAAGCCCATGT
NBRC101742  GAGACTCTGCCATCGTCAAGATGATTCCCTCCAAGNNNNNNN
NBRC101750  GTGACTCTGCCATCGTCAAGATGATTCCCTCCAAGCCCATGT
NBRC101751  GAGACTCTGCCATCGTCAAGATGGTTCCCTNNNNNNNNNNNN
NBRC103836  GAGACTCTGCCATCGTCAAGATGGTTCCCTCCAAGCCCATGT
NBRC103837  NNNNNNNNNNNNNNNNNNNNNNNNNNNNNNNNNNNNNNNNNN
NBRC103842  NNNNNNNNNNNNNNNNNNNNNNNNNNNNNNNNNNNNNNNNNN
NBRC108982  GTGACTCCGCCATCGTCAAGATGGTTCCCTCCAAGCCCATGT
NBRC109993  GTGACTCTGCCATTGTCAAGATGGTTCCCTCCAAGCCCATGT
NBRC110232  GTGACTCCGCCATCGTCAAGATGGTTCCCTCCAAGCCCATGT
TK041       GCGACTCTGCCATCGTCAAGATGATTCCCTCCAAGCCCATGT
TK042       GCGACTCTGCCATCGTCAAGATGATTCCCTCCAAGCCCATGT
TNSF18547   GTGACTCTGCCATCGTCAAGATGGTTCCCTCCAAGCCCATGC
;
end;
